# Supplementary material for: Tris(diisopropyl­ammonium) hydrogensulfate sulfate
Source: Acta Crystallogr Sect E Struct Rep Online. 2008 Jul 23;64(Pt 8):o1564. doi: 10.1107/S160053680802237X (PMC2962186; doi:10.1107/S160053680802237X)
Supplement: Supplementary file 1 [file e-64-o1564-sup1.cif]

##############################################################################
###                                                                        ###
###        Electronic paper (Acta Crystallographica Section E)             ###
###                                                                        ###
##############################################################################
#                                                                            #
# This CIF contains the data in a paper accepted for publication in Acta     #
# Crystallographica Section E. It conforms to the requirements of Notes      #
# for Authors for Section E, and has been peer reviewed under the auspices   #
# of the IUCr Commission on Journals.                                        #
#                                                                            #
# Full details of the Crystallographic Information File format               #
# are given in the paper "The Crystallographic Information File (CIF):       #
# a New Standard Archive File for Crystallography" by S. R. Hall, F. H.      #
# Allen and I. D. Brown [Acta Cryst. (1991), A47, 655-685].                  #
#                                                                            #
# The current version of the core CIF dictionary is obtainable from          #
# ftp://ftp.iucr.org/pub/cif_core.dic. The current version number is 2.4.    #
#                                                                            #
# Software is freely available for graphical display of the structure(s) in  #
# this CIF.  For information consult the CIF home page http://www.iucr.org/  #
# cif/home.html                                                              #
#                                                                            #
# This file may be used for bona fide research purposes within the           #
# scientific community so long as proper attribution is given to the journal # 
# article from which it was obtained.                                        #
#                                                                            #
##############################################################################
                                             
data_global
_audit_creation_method     SHELXL-97
_journal_date_recd_electronic     2008-07-10
_journal_date_accepted     2008-07-16
_journal_name_full     'Acta Crystallographica, Section E'
_journal_year     2008
_journal_volume     64
_journal_issue      8
_journal_page_first     o1564
_journal_page_last     o1564
_journal_paper_category     QO
_journal_coeditor_code     GK2158
_publ_contact_author
;
     Dr. Seik Weng Ng
     Department of Chemistry
     University of Malaya
     50603 Kuala Lumpur
     Malaysia
;
_publ_contact_author_email     seikweng@um.edu.my
_publ_contact_author_fax     '03 7967 4193'
_publ_contact_author_phone     '03 7967 6778'
_publ_section_title
;
Tris(diisopropylammonium) hydrogensulfate sulfate
;
loop_
    _publ_author_name
    _publ_author_address
    'Mohammadnezhad, Gholamhossein Sh.'
;
     Department of Chemistry
     Shahid Beheshti University
     Tehran
     Iran
;
    'Amini, Mostafa M.'
;
     Department of Chemistry
     Shahid Beheshti University
     Tehran
     Iran
;
    'Khavasi, Hamid Reza'
;
     Department of Chemistry
     Shahid Beheshti University
     Tehran
     Iran
;
    'Ng, Seik Weng'
;
     Department of Chemistry
     University of Malaya
     50603 Kuala Lumpur
     Malaysia
;
data_I
_audit_creation_method     SHELXL-97
_chemical_name_systematic
;
Tris(diisopropylammonium) hydrogensulfate sulfate
;
_chemical_name_common     ?
_chemical_formula_moiety     '3(C6 H16 N +), H O4 S -, O4 S 2-'
_chemical_formula_sum     'C18 H49 N3 O8 S2'
_chemical_formula_iupac     '3C6 H16 N +, H S O4 -, S O4 2-'
_chemical_formula_weight     499.72
_chemical_melting_point     ?
_symmetry_cell_setting     monoclinic
_symmetry_space_group_name_H-M     'P 21/c'
_symmetry_space_group_name_Hall     '-P 2ybc'
loop_
    _symmetry_equiv_pos_as_xyz
    'x, y, z'
    '-x, y+1/2, -z+1/2'
    '-x, -y, -z'
    'x, -y-1/2, z-1/2'
_cell_length_a     8.6178(6)
_cell_length_b     16.7410(10)
_cell_length_c     19.8190(10)
_cell_angle_alpha     90.00
_cell_angle_beta     101.973(5)
_cell_angle_gamma     90.00
_cell_volume     2797.2(3)
_cell_formula_units_Z     4
_cell_measurement_reflns_used     4365
_cell_measurement_theta_min     2.4
_cell_measurement_theta_max     27.5
_cell_measurement_temperature     295(2)
_exptl_crystal_description     Block
_exptl_crystal_colour     Colorless
_exptl_crystal_size_max     0.40
_exptl_crystal_size_mid     0.30
_exptl_crystal_size_min     0.25
_exptl_crystal_density_diffrn     1.187
_exptl_crystal_density_meas     ?
_exptl_crystal_density_method     'not measured'
_exptl_crystal_F_000     1096
_exptl_absorpt_coefficient_mu     0.232
_exptl_absorpt_correction_type     analytical
_exptl_absorpt_process_details     '(X-SHAPE; Stoe & Cie, 2003)'
_exptl_absorpt_correction_T_min     0.91
_exptl_absorpt_correction_T_max     0.94
_diffrn_ambient_temperature     295(2)
_diffrn_radiation_type     MoK\a
_diffrn_radiation_wavelength     0.71073
_diffrn_radiation_source     'medium-focus sealed tube'
_diffrn_radiation_monochromator     graphite
_diffrn_measurement_device_type     'Stoe IPDS-II imaging plate'
_diffrn_measurement_method     'Rotation method'
_diffrn_detector_area_resol_mean     ?
_diffrn_reflns_number     16154
_diffrn_reflns_av_R_equivalents     0.0352
_diffrn_reflns_av_sigmaI/netI     0.0317
_diffrn_reflns_theta_min     2.43
_diffrn_reflns_theta_max     27.50
_diffrn_reflns_theta_full     27.50
_diffrn_measured_fraction_theta_max     0.982
_diffrn_measured_fraction_theta_full     0.982
_diffrn_reflns_limit_h_min     -11
_diffrn_reflns_limit_h_max     11
_diffrn_reflns_limit_k_min     -21
_diffrn_reflns_limit_k_max     21
_diffrn_reflns_limit_l_min     -25
_diffrn_reflns_limit_l_max     15
_diffrn_standards_number     0
_diffrn_standards_interval_count     0
_diffrn_standards_interval_time     0
_diffrn_standards_decay_%     0
_reflns_number_total     6311
_reflns_number_gt     4905
_reflns_threshold_expression     I>2\s(I)
_refine_ls_structure_factor_coef     Fsqd
_refine_ls_matrix_type     full
_refine_ls_R_factor_all     0.0691
_refine_ls_R_factor_gt     0.0492
_refine_ls_wR_factor_gt     0.1118
_refine_ls_wR_factor_ref     0.1217
_refine_ls_goodness_of_fit_ref     1.057
_refine_ls_restrained_S_all     1.108
_refine_ls_number_reflns     6311
_refine_ls_number_parameters     336
_refine_ls_number_restraints     94
_refine_ls_hydrogen_treatment     mixed
_refine_ls_weighting_scheme     calc
_refine_ls_weighting_details
           'calc w=1/[\s^2^(Fo^2^)+(0.054P)^2^+0.953P] where P=(Fo^2^+2Fc^2^)/3'
_atom_sites_solution_hydrogens     geom
_atom_sites_solution_primary     direct
_atom_sites_solution_secondary     difmap
_refine_ls_shift/su_max     0.001
_refine_ls_shift/su_mean     0.000
_refine_diff_density_max     0.261
_refine_diff_density_min     -0.230
_refine_ls_extinction_method     none
_refine_ls_extinction_coef     ?
loop_
    _atom_type_symbol
    _atom_type_description
    _atom_type_scat_dispersion_real
    _atom_type_scat_dispersion_imag
    _atom_type_scat_source
    'C' 'C' 0.0033 0.0016
                         'International Tables Vol C Tables 4.2.6.8 and 6.1.1.4'
    'H' 'H' 0.0000 0.0000
                         'International Tables Vol C Tables 4.2.6.8 and 6.1.1.4'
    'N' 'N' 0.0061 0.0033
                         'International Tables Vol C Tables 4.2.6.8 and 6.1.1.4'
    'O' 'O' 0.0106 0.0060
                         'International Tables Vol C Tables 4.2.6.8 and 6.1.1.4'
    'S' 'S' 0.1246 0.1234
                         'International Tables Vol C Tables 4.2.6.8 and 6.1.1.4'
_computing_data_collection     'X-RED (Stoe & Cie, 2001)'
_computing_cell_refinement     'X-AREA (Stoe & Cie, 2005)'
_computing_data_reduction     'X-AREA (Stoe & Cie, 2005)'
_computing_structure_solution     'SHELXS97 (Sheldrick, 2008)'
_computing_structure_refinement     'SHELXL97 (Sheldrick, 2008)'
_computing_molecular_graphics     'X-SEED (Barbour, 2001)'
_computing_publication_material     'SHELXL97 (Sheldrick, 2008)'
loop_
    _atom_site_type_symbol
    _atom_site_label
    _atom_site_fract_x
    _atom_site_fract_y
    _atom_site_fract_z
    _atom_site_U_iso_or_equiv
    _atom_site_adp_type
    _atom_site_calc_flag
    _atom_site_refinement_flags
    _atom_site_occupancy
    _atom_site_disorder_assembly
    _atom_site_disorder_group
    S S1 0.69023(5) 0.61641(3) 0.59691(2) 0.03414(13) Uani d D 1 . .
    S S2 0.50949(5) 0.60829(3) 0.81272(3) 0.03843(14) Uani d . 1 . .
    O O1 0.6113(17) 0.6922(6) 0.5791(8) 0.093(4) Uani d PD 0.49(3) A 1
    O O2 0.6440(16) 0.5588(7) 0.5417(4) 0.068(3) Uani d PD 0.49(3) A 1
    O O3 0.8606(6) 0.6263(9) 0.6126(4) 0.072(3) Uani d PD 0.49(3) A 1
    O O4 0.63401(18) 0.58408(10) 0.65737(8) 0.0505(4) Uani d D 1 A .
    O O1' 0.5800(8) 0.6754(5) 0.5608(5) 0.082(3) Uani d PD 0.51(3) A 2
    O O2' 0.6958(17) 0.5496(4) 0.5505(4) 0.065(2) Uani d PD 0.51(3) A 2
    O O3' 0.8453(7) 0.6519(7) 0.6185(4) 0.068(2) Uani d PD 0.51(3) A 2
    O O5 0.36497(17) 0.57133(11) 0.77530(9) 0.0522(4) Uani d . 1 . .
    O O6 0.4807(2) 0.66251(12) 0.86590(9) 0.0640(5) Uani d . 1 . .
    O O7 0.5682(2) 0.66486(10) 0.76049(10) 0.0562(4) Uani d D 1 . .
    H H7 0.584(4) 0.640(2) 0.7247(12) 0.099(12) Uiso d D 1 . .
    O O8 0.63320(19) 0.55114(12) 0.83566(10) 0.0625(5) Uani d . 1 . .
    N N1 0.6123(2) 0.82382(11) 0.51105(9) 0.0410(4) Uani d D 1 . .
    H H1n1 0.604(3) 0.7752(8) 0.5238(13) 0.046(6) Uiso d D 1 . .
    H H1n2 0.577(3) 0.8265(16) 0.4676(6) 0.057(7) Uiso d D 1 . .
    N N2 0.4034(2) 0.46240(11) 0.59581(9) 0.0378(4) Uani d D 1 . .
    H H2n1 0.390(3) 0.4557(16) 0.5525(6) 0.059(8) Uiso d D 1 . .
    H H2n2 0.480(2) 0.4947(12) 0.6089(13) 0.049(7) Uiso d D 1 . .
    N N3 1.0587(2) 0.63815(11) 0.73947(9) 0.0379(4) Uani d D 1 . .
    H H3n1 1.003(2) 0.6345(14) 0.6985(7) 0.047(7) Uiso d D 1 . .
    H H3n2 1.1482(17) 0.6160(13) 0.7392(13) 0.044(6) Uiso d D 1 . .
    C C1 0.8175(4) 0.92758(18) 0.50748(18) 0.0813(9) Uani d . 1 . .
    H H1A 0.7674 0.9628 0.5347 0.122 Uiso calc R 1 . .
    H H1B 0.7749 0.9369 0.4594 0.122 Uiso calc R 1 . .
    H H1C 0.9297 0.9374 0.5172 0.122 Uiso calc R 1 . .
    C C2 0.7866(3) 0.84177(15) 0.52506(12) 0.0518(6) Uani d . 1 . .
    H H2 0.8301 0.8333 0.5743 0.062 Uiso calc R 1 . .
    C C3 0.8635(3) 0.78284(19) 0.48440(18) 0.0711(8) Uani d . 1 . .
    H H3A 0.8421 0.7294 0.4975 0.107 Uiso calc R 1 . .
    H H3B 0.9761 0.7916 0.4938 0.107 Uiso calc R 1 . .
    H H3C 0.8213 0.7900 0.4360 0.107 Uiso calc R 1 . .
    C C4 0.5666(5) 0.8766(2) 0.62260(17) 0.0905(11) Uani d . 1 . .
    H H4A 0.6716 0.8988 0.6330 0.136 Uiso calc R 1 . .
    H H4B 0.5689 0.8234 0.6408 0.136 Uiso calc R 1 . .
    H H4C 0.4970 0.9091 0.6431 0.136 Uiso calc R 1 . .
    C C5 0.5075(3) 0.87439(16) 0.54560(14) 0.0609(7) Uani d . 1 . .
    H H5 0.5067 0.9290 0.5277 0.073 Uiso calc R 1 . .
    C C6 0.3412(4) 0.8405(3) 0.5257(2) 0.0934(12) Uani d . 1 . .
    H H6A 0.3080 0.8401 0.4763 0.140 Uiso calc R 1 . .
    H H6B 0.2698 0.8729 0.5451 0.140 Uiso calc R 1 . .
    H H6C 0.3404 0.7869 0.5429 0.140 Uiso calc R 1 . .
    C C7 0.4706(4) 0.38395(19) 0.70440(14) 0.0758(9) Uani d . 1 . .
    H H7A 0.3691 0.3969 0.7143 0.114 Uiso calc R 1 . .
    H H7B 0.5470 0.4233 0.7248 0.114 Uiso calc R 1 . .
    H H7C 0.5035 0.3323 0.7231 0.114 Uiso calc R 1 . .
    C C8 0.4583(3) 0.38282(13) 0.62715(12) 0.0459(5) Uani d . 1 . .
    H H8 0.3798 0.3424 0.6072 0.055 Uiso calc R 1 . .
    C C9 0.6128(3) 0.36272(16) 0.60696(15) 0.0620(7) Uani d . 1 . .
    H H9A 0.5979 0.3624 0.5576 0.093 Uiso calc R 1 . .
    H H9B 0.6479 0.3110 0.6247 0.093 Uiso calc R 1 . .
    H H9C 0.6911 0.4020 0.6257 0.093 Uiso calc R 1 . .
    C C10 0.1143(3) 0.44046(19) 0.58522(16) 0.0659(7) Uani d . 1 . .
    H H10A 0.1346 0.3909 0.6098 0.099 Uiso calc R 1 . .
    H H10B 0.1027 0.4309 0.5367 0.099 Uiso calc R 1 . .
    H H10C 0.0185 0.4637 0.5939 0.099 Uiso calc R 1 . .
    C C11 0.2517(3) 0.49718(14) 0.60939(12) 0.0461(5) Uani d . 1 . .
    H H11 0.2637 0.5058 0.6591 0.055 Uiso calc R 1 . .
    C C12 0.2265(3) 0.57729(16) 0.57311(16) 0.0597(6) Uani d . 1 . .
    H H12A 0.3155 0.6114 0.5903 0.090 Uiso calc R 1 . .
    H H12B 0.1316 0.6015 0.5817 0.090 Uiso calc R 1 . .
    H H12C 0.2166 0.5697 0.5244 0.090 Uiso calc R 1 . .
    C C13 0.9325(4) 0.76767(18) 0.7572(2) 0.0849(10) Uani d . 1 . .
    H H13A 0.8896 0.7448 0.7938 0.127 Uiso calc R 1 . .
    H H13B 0.8580 0.7612 0.7142 0.127 Uiso calc R 1 . .
    H H13C 0.9526 0.8235 0.7660 0.127 Uiso calc R 1 . .
    C C14 1.0867(3) 0.72570(14) 0.75319(14) 0.0547(6) Uani d . 1 . .
    H H14 1.1609 0.7320 0.7976 0.066 Uiso calc R 1 . .
    C C15 1.1633(4) 0.75867(18) 0.69695(19) 0.0760(9) Uani d . 1 . .
    H H15A 1.2604 0.7306 0.6970 0.114 Uiso calc R 1 . .
    H H15B 1.1854 0.8144 0.7051 0.114 Uiso calc R 1 . .
    H H15C 1.0926 0.7519 0.6530 0.114 Uiso calc R 1 . .
    C C16 1.0647(3) 0.5999(2) 0.86078(14) 0.0712(8) Uani d . 1 . .
    H H16A 1.0666 0.6552 0.8738 0.107 Uiso calc R 1 . .
    H H16B 1.1714 0.5808 0.8655 0.107 Uiso calc R 1 . .
    H H16C 1.0113 0.5694 0.8901 0.107 Uiso calc R 1 . .
    C C17 0.9777(2) 0.59106(15) 0.78665(13) 0.0476(5) Uani d . 1 . .
    H H17 0.8696 0.6116 0.7824 0.057 Uiso calc R 1 . .
    C C18 0.9683(3) 0.50527(16) 0.76210(19) 0.0720(8) Uani d . 1 . .
    H H18A 0.9115 0.5029 0.7150 0.108 Uiso calc R 1 . .
    H H18B 0.9139 0.4738 0.7904 0.108 Uiso calc R 1 . .
    H H18C 1.0735 0.4847 0.7653 0.108 Uiso calc R 1 . .
loop_
    _atom_site_aniso_label
    _atom_site_aniso_U_11
    _atom_site_aniso_U_22
    _atom_site_aniso_U_33
    _atom_site_aniso_U_12
    _atom_site_aniso_U_13
    _atom_site_aniso_U_23
    S1 0.0348(2) 0.0397(3) 0.0275(2) -0.00589(19) 0.00538(17) 0.00145(19)
    S2 0.0328(2) 0.0516(3) 0.0309(2) 0.0025(2) 0.00650(18) -0.0062(2)
    O1 0.102(6) 0.046(3) 0.155(7) 0.025(4) 0.081(5) 0.045(4)
    O2 0.077(5) 0.100(5) 0.028(2) -0.031(4) 0.011(3) -0.018(3)
    O3 0.029(2) 0.140(8) 0.046(3) -0.017(3) 0.0059(19) -0.009(4)
    O4 0.0605(9) 0.0598(10) 0.0357(8) -0.0112(8) 0.0203(7) -0.0017(7)
    O1' 0.050(3) 0.056(3) 0.127(5) -0.015(3) -0.011(4) 0.045(3)
    O2' 0.100(6) 0.051(3) 0.044(3) 0.002(3) 0.014(3) -0.011(2)
    O3' 0.057(3) 0.096(5) 0.045(3) -0.040(3) -0.008(2) 0.025(3)
    O5 0.0340(7) 0.0676(11) 0.0536(10) -0.0023(7) 0.0058(6) -0.0119(8)
    O6 0.0698(11) 0.0832(13) 0.0400(9) 0.0056(10) 0.0138(8) -0.0220(9)
    O7 0.0715(11) 0.0512(10) 0.0520(10) -0.0055(8) 0.0265(9) -0.0041(8)
    O8 0.0450(9) 0.0744(12) 0.0647(12) 0.0125(8) 0.0037(8) 0.0073(9)
    N1 0.0502(10) 0.0411(10) 0.0312(9) -0.0023(8) 0.0068(7) 0.0063(7)
    N2 0.0391(9) 0.0437(10) 0.0297(9) -0.0076(7) 0.0046(7) 0.0014(7)
    N3 0.0317(8) 0.0428(9) 0.0365(9) 0.0022(7) 0.0010(7) -0.0008(7)
    C1 0.099(2) 0.0678(19) 0.076(2) -0.0386(17) 0.0171(17) -0.0039(16)
    C2 0.0525(12) 0.0613(14) 0.0389(12) -0.0140(11) 0.0031(9) 0.0054(10)
    C3 0.0594(15) 0.0784(19) 0.083(2) -0.0034(14) 0.0311(14) 0.0107(16)
    C4 0.120(3) 0.101(3) 0.0549(18) 0.025(2) 0.0283(18) -0.0156(17)
    C5 0.0791(18) 0.0545(14) 0.0517(15) 0.0212(13) 0.0196(12) 0.0102(11)
    C6 0.0603(17) 0.137(3) 0.087(2) 0.031(2) 0.0243(16) 0.030(2)
    C7 0.114(2) 0.0731(19) 0.0387(14) 0.0098(17) 0.0132(14) 0.0174(13)
    C8 0.0604(13) 0.0373(11) 0.0375(11) -0.0082(10) 0.0044(9) 0.0023(9)
    C9 0.0673(16) 0.0542(14) 0.0614(16) 0.0126(12) 0.0063(13) 0.0080(12)
    C10 0.0451(13) 0.0831(19) 0.0718(19) -0.0161(13) 0.0175(12) -0.0057(15)
    C11 0.0446(11) 0.0612(14) 0.0337(11) -0.0034(10) 0.0109(9) -0.0096(10)
    C12 0.0482(13) 0.0610(15) 0.0682(17) 0.0057(11) 0.0081(11) -0.0031(13)
    C13 0.088(2) 0.0484(15) 0.122(3) 0.0157(15) 0.030(2) -0.0075(17)
    C14 0.0540(13) 0.0440(12) 0.0603(15) -0.0026(10) -0.0017(11) -0.0095(11)
    C15 0.0704(18) 0.0574(17) 0.098(2) -0.0149(14) 0.0111(16) 0.0124(16)
    C16 0.0617(15) 0.109(2) 0.0455(14) 0.0151(15) 0.0178(12) 0.0147(15)
    C17 0.0341(10) 0.0587(13) 0.0511(13) 0.0062(9) 0.0114(9) 0.0079(10)
    C18 0.0656(17) 0.0508(15) 0.100(3) -0.0043(13) 0.0192(16) 0.0134(15)
loop_
    _geom_bond_atom_site_label_1
    _geom_bond_atom_site_label_2
    _geom_bond_site_symmetry_2
    _geom_bond_distance
    _geom_bond_publ_flag
    S1 O3 . 1.445(4) ?
    S1 O3' . 1.444(4) ?
    S1 O1 . 1.448(4) ?
    S1 O2 . 1.450(5) ?
    S1 O1' . 1.452(4) ?
    S1 O2' . 1.456(4) ?
    S1 O4 . 1.4848(15) ?
    S2 O8 . 1.4344(17) ?
    S2 O5 . 1.4494(16) ?
    S2 O6 . 1.4508(17) ?
    S2 O7 . 1.5627(18) ?
    O7 H7 . 0.856(10) ?
    N1 C5 . 1.502(3) ?
    N1 C2 . 1.500(3) ?
    N1 H1n1 . 0.860(10) ?
    N1 H1n2 . 0.854(10) ?
    N2 C8 . 1.504(3) ?
    N2 C11 . 1.506(3) ?
    N2 H2n1 . 0.849(10) ?
    N2 H2n2 . 0.851(10) ?
    N3 C17 . 1.501(3) ?
    N3 C14 . 1.501(3) ?
    N3 H3n1 . 0.856(10) ?
    N3 H3n2 . 0.857(10) ?
    C1 C2 . 1.515(4) ?
    C1 H1A . 0.9600 ?
    C1 H1B . 0.9600 ?
    C1 H1C . 0.9600 ?
    C2 C3 . 1.511(4) ?
    C2 H2 . 0.9800 ?
    C3 H3A . 0.9600 ?
    C3 H3B . 0.9600 ?
    C3 H3C . 0.9600 ?
    C4 C5 . 1.506(4) ?
    C4 H4A . 0.9600 ?
    C4 H4B . 0.9600 ?
    C4 H4C . 0.9600 ?
    C5 C6 . 1.516(5) ?
    C5 H5 . 0.9800 ?
    C6 H6A . 0.9600 ?
    C6 H6B . 0.9600 ?
    C6 H6C . 0.9600 ?
    C7 C8 . 1.513(3) ?
    C7 H7A . 0.9600 ?
    C7 H7B . 0.9600 ?
    C7 H7C . 0.9600 ?
    C8 C9 . 1.506(4) ?
    C8 H8 . 0.9800 ?
    C9 H9A . 0.9600 ?
    C9 H9B . 0.9600 ?
    C9 H9C . 0.9600 ?
    C10 C11 . 1.516(3) ?
    C10 H10A . 0.9600 ?
    C10 H10B . 0.9600 ?
    C10 H10C . 0.9600 ?
    C11 C12 . 1.516(4) ?
    C11 H11 . 0.9800 ?
    C12 H12A . 0.9600 ?
    C12 H12B . 0.9600 ?
    C12 H12C . 0.9600 ?
    C13 C14 . 1.519(4) ?
    C13 H13A . 0.9600 ?
    C13 H13B . 0.9600 ?
    C13 H13C . 0.9600 ?
    C14 C15 . 1.513(4) ?
    C14 H14 . 0.9800 ?
    C15 H15A . 0.9600 ?
    C15 H15B . 0.9600 ?
    C15 H15C . 0.9600 ?
    C16 C17 . 1.512(4) ?
    C16 H16A . 0.9600 ?
    C16 H16B . 0.9600 ?
    C16 H16C . 0.9600 ?
    C17 C18 . 1.513(4) ?
    C17 H17 . 0.9800 ?
    C18 H18A . 0.9600 ?
    C18 H18B . 0.9600 ?
    C18 H18C . 0.9600 ?
loop_
    _geom_angle_atom_site_label_1
    _geom_angle_atom_site_label_2
    _geom_angle_atom_site_label_3
    _geom_angle_site_symmetry_1
    _geom_angle_site_symmetry_3
    _geom_angle
    _geom_angle_publ_flag
    O3 S1 O1 . . 110.9(4) ?
    O3 S1 O2 . . 110.3(4) ?
    O1 S1 O2 . . 110.9(4) ?
    O3' S1 O1' . . 109.7(4) ?
    O3' S1 O2' . . 110.7(4) ?
    O1' S1 O2' . . 108.3(4) ?
    O3 S1 O4 . . 110.8(4) ?
    O3' S1 O4 . . 110.3(3) ?
    O1 S1 O4 . . 107.5(3) ?
    O2 S1 O4 . . 106.4(3) ?
    O1' S1 O4 . . 110.9(3) ?
    O2' S1 O4 . . 106.8(3) ?
    O8 S2 O5 . . 112.37(11) ?
    O8 S2 O6 . . 114.51(11) ?
    O5 S2 O6 . . 112.38(10) ?
    O8 S2 O7 . . 107.02(11) ?
    O5 S2 O7 . . 106.37(10) ?
    O6 S2 O7 . . 103.28(11) ?
    S2 O7 H7 . . 112(3) ?
    C5 N1 C2 . . 118.4(2) ?
    C5 N1 H1n1 . . 107.6(17) ?
    C2 N1 H1n1 . . 106.2(16) ?
    C5 N1 H1n2 . . 107.9(18) ?
    C2 N1 H1n2 . . 108.1(18) ?
    H1n1 N1 H1n2 . . 108(2) ?
    C8 N2 C11 . . 118.61(18) ?
    C8 N2 H2n1 . . 105.4(18) ?
    C11 N2 H2n1 . . 106.8(18) ?
    C8 N2 H2n2 . . 106.2(17) ?
    C11 N2 H2n2 . . 110.3(17) ?
    H2n1 N2 H2n2 . . 109(3) ?
    C17 N3 C14 . . 118.56(19) ?
    C17 N3 H3n1 . . 108.2(17) ?
    C14 N3 H3n1 . . 106.2(16) ?
    C17 N3 H3n2 . . 108.2(17) ?
    C14 N3 H3n2 . . 108.2(16) ?
    H3n1 N3 H3n2 . . 107(2) ?
    C2 C1 H1A . . 109.5 ?
    C2 C1 H1B . . 109.5 ?
    H1A C1 H1B . . 109.5 ?
    C2 C1 H1C . . 109.5 ?
    H1A C1 H1C . . 109.5 ?
    H1B C1 H1C . . 109.5 ?
    N1 C2 C3 . . 107.7(2) ?
    N1 C2 C1 . . 111.4(2) ?
    C3 C2 C1 . . 112.3(2) ?
    N1 C2 H2 . . 108.5 ?
    C3 C2 H2 . . 108.5 ?
    C1 C2 H2 . . 108.5 ?
    C2 C3 H3A . . 109.5 ?
    C2 C3 H3B . . 109.5 ?
    H3A C3 H3B . . 109.5 ?
    C2 C3 H3C . . 109.5 ?
    H3A C3 H3C . . 109.5 ?
    H3B C3 H3C . . 109.5 ?
    C5 C4 H4A . . 109.5 ?
    C5 C4 H4B . . 109.5 ?
    H4A C4 H4B . . 109.5 ?
    C5 C4 H4C . . 109.5 ?
    H4A C4 H4C . . 109.5 ?
    H4B C4 H4C . . 109.5 ?
    N1 C5 C4 . . 111.5(2) ?
    N1 C5 C6 . . 107.2(2) ?
    C4 C5 C6 . . 112.1(3) ?
    N1 C5 H5 . . 108.6 ?
    C4 C5 H5 . . 108.6 ?
    C6 C5 H5 . . 108.6 ?
    C5 C6 H6A . . 109.5 ?
    C5 C6 H6B . . 109.5 ?
    H6A C6 H6B . . 109.5 ?
    C5 C6 H6C . . 109.5 ?
    H6A C6 H6C . . 109.5 ?
    H6B C6 H6C . . 109.5 ?
    C8 C7 H7A . . 109.5 ?
    C8 C7 H7B . . 109.5 ?
    H7A C7 H7B . . 109.5 ?
    C8 C7 H7C . . 109.5 ?
    H7A C7 H7C . . 109.5 ?
    H7B C7 H7C . . 109.5 ?
    C9 C8 N2 . . 107.92(19) ?
    C9 C8 C7 . . 113.1(2) ?
    N2 C8 C7 . . 110.9(2) ?
    C9 C8 H8 . . 108.3 ?
    N2 C8 H8 . . 108.3 ?
    C7 C8 H8 . . 108.3 ?
    C8 C9 H9A . . 109.5 ?
    C8 C9 H9B . . 109.5 ?
    H9A C9 H9B . . 109.5 ?
    C8 C9 H9C . . 109.5 ?
    H9A C9 H9C . . 109.5 ?
    H9B C9 H9C . . 109.5 ?
    C11 C10 H10A . . 109.5 ?
    C11 C10 H10B . . 109.5 ?
    H10A C10 H10B . . 109.5 ?
    C11 C10 H10C . . 109.5 ?
    H10A C10 H10C . . 109.5 ?
    H10B C10 H10C . . 109.5 ?
    N2 C11 C10 . . 110.6(2) ?
    N2 C11 C12 . . 107.53(19) ?
    C10 C11 C12 . . 112.3(2) ?
    N2 C11 H11 . . 108.8 ?
    C10 C11 H11 . . 108.8 ?
    C12 C11 H11 . . 108.8 ?
    C11 C12 H12A . . 109.5 ?
    C11 C12 H12B . . 109.5 ?
    H12A C12 H12B . . 109.5 ?
    C11 C12 H12C . . 109.5 ?
    H12A C12 H12C . . 109.5 ?
    H12B C12 H12C . . 109.5 ?
    C14 C13 H13A . . 109.5 ?
    C14 C13 H13B . . 109.5 ?
    H13A C13 H13B . . 109.5 ?
    C14 C13 H13C . . 109.5 ?
    H13A C13 H13C . . 109.5 ?
    H13B C13 H13C . . 109.5 ?
    N3 C14 C15 . . 107.5(2) ?
    N3 C14 C13 . . 110.6(2) ?
    C15 C14 C13 . . 112.9(3) ?
    N3 C14 H14 . . 108.6 ?
    C15 C14 H14 . . 108.6 ?
    C13 C14 H14 . . 108.6 ?
    C14 C15 H15A . . 109.5 ?
    C14 C15 H15B . . 109.5 ?
    H15A C15 H15B . . 109.5 ?
    C14 C15 H15C . . 109.5 ?
    H15A C15 H15C . . 109.5 ?
    H15B C15 H15C . . 109.5 ?
    C17 C16 H16A . . 109.5 ?
    C17 C16 H16B . . 109.5 ?
    H16A C16 H16B . . 109.5 ?
    C17 C16 H16C . . 109.5 ?
    H16A C16 H16C . . 109.5 ?
    H16B C16 H16C . . 109.5 ?
    N3 C17 C16 . . 110.7(2) ?
    N3 C17 C18 . . 107.4(2) ?
    C16 C17 C18 . . 112.8(2) ?
    N3 C17 H17 . . 108.6 ?
    C16 C17 H17 . . 108.6 ?
    C18 C17 H17 . . 108.6 ?
    C17 C18 H18A . . 109.5 ?
    C17 C18 H18B . . 109.5 ?
    H18A C18 H18B . . 109.5 ?
    C17 C18 H18C . . 109.5 ?
    H18A C18 H18C . . 109.5 ?
    H18B C18 H18C . . 109.5 ?
loop_
    _geom_torsion_atom_site_label_1
    _geom_torsion_atom_site_label_2
    _geom_torsion_atom_site_label_3
    _geom_torsion_atom_site_label_4
    _geom_torsion_site_symmetry_1
    _geom_torsion_site_symmetry_2
    _geom_torsion_site_symmetry_3
    _geom_torsion_site_symmetry_4
    _geom_torsion
    _geom_torsion_publ_flag
    C5 N1 C2 C3 . . . . -180.0(2) ?
    C5 N1 C2 C1 . . . . -56.5(3) ?
    C2 N1 C5 C4 . . . . -53.9(3) ?
    C2 N1 C5 C6 . . . . -176.9(2) ?
    C11 N2 C8 C9 . . . . -178.90(19) ?
    C11 N2 C8 C7 . . . . -54.6(3) ?
    C8 N2 C11 C10 . . . . -58.1(3) ?
    C8 N2 C11 C12 . . . . 179.04(18) ?
    C17 N3 C14 C15 . . . . -177.8(2) ?
    C17 N3 C14 C13 . . . . -54.1(3) ?
    C14 N3 C17 C16 . . . . -55.2(3) ?
    C14 N3 C17 C18 . . . . -178.7(2) ?
loop_
    _geom_hbond_atom_site_label_D
    _geom_hbond_atom_site_label_H
    _geom_hbond_atom_site_label_A
    _geom_hbond_site_symmetry_A
    _geom_hbond_distance_DH
    _geom_hbond_distance_HA
    _geom_hbond_distance_DA
    _geom_hbond_angle_DHA
    _geom_hbond_publ_flag
    O7 H7 O4 . 0.860(10)
                       1.760(10)
                               2.609(2) 174(4) yes
    N1 H1N1 O1 . 0.860(10)
                         1.760(10)
                                 2.585(5) 159(3) yes
    N1 H1N2 O6 4_575 0.850(10)
                             2.020(10)
                                     2.874(2) 176(3) yes
    N2 H2N2 O4 . 0.850(10)
                         2.100(10)
                                 2.929(2) 166(2) yes
    N2 H2N1 O2 3_666 0.850(10)
                             1.850(10)
                                     2.695(6) 179(3) yes
    N2 H2N1 O2' 3_666 0.850(10)
                              2.02(2) 2.855(8) 166(3) yes
    N3 H3N1 O3 . 0.860(10)
                         1.890(10)
                                 2.738(8) 174(2) yes
    N3 H3N1 O3' . 0.860(10)
                          1.880(10)
                                  2.711(7) 162(2) yes
    N3 H3N2 O5 1_655 0.860(10)
                             2.000(10)
                                     2.819(2) 159(2) yes
