# Supplementary material for: Tris(diisopropyl­ammonium) hydrogensulfate sulfate
Source: Acta Crystallogr Sect E Struct Rep Online. 2008 Jul 23;64(Pt 8):o1564. doi: 10.1107/S160053680802237X (PMC2962186; doi:10.1107/S160053680802237X)
Supplement: Supplementary file 2 [file e-64-o1564-Isup2.hkl]

# 
# h,k,l, Fc-squared, Fo-squared, sigma(Fo-squared) and status flag 
# 
data_I
_shelx_title '  P21/c' 
_shelx_refln_list_code          4 
_shelx_F_calc_maximum      135.09 
_exptl_crystal_F_000      1096.00 
_reflns_d_resolution_high  0.7696 
 
loop_ 
 _symmetry_equiv_pos_as_xyz 
 'x, y, z' 
 '-x, y+1/2, -z+1/2' 
 '-x, -y, -z' 
 'x, -y-1/2, z-1/2' 
 
_cell_length_a     8.6178 
_cell_length_b    16.7414 
_cell_length_c    19.8191 
_cell_angle_alpha  90.000 
_cell_angle_beta  101.973 
_cell_angle_gamma  90.000 
 
_shelx_F_squared_multiplier     1.000 
 
loop_ 
 _refln_index_h 
 _refln_index_k 
 _refln_index_l 
 _refln_F_squared_calc 
 _refln_F_squared_meas 
 _refln_F_squared_sigma 
 _refln_observed_status 
   2   0   0    14943.17    14584.84    214.66 o 
   3   0   0        3.98       -2.70      8.59 o 
   4   0   0     2039.62     2340.05     60.65 o 
   5   0   0      391.43      325.37      6.93 o 
   6   0   0     1148.18     1162.41     15.12 o 
   7   0   0      869.07      767.31     30.73 o 
   8   0   0      234.95      212.95      5.49 o 
   9   0   0      250.55      223.50     12.15 o 
  10   0   0      103.08      109.21     14.84 o 
   1   1   0    11785.96    12345.92     95.90 o 
   2   1   0     5207.99     4858.78     26.40 o 
   3   1   0     3367.93     3630.59     13.06 o 
   4   1   0     1988.22     2205.23     29.35 o 
   5   1   0       23.91       33.81      4.50 o 
   6   1   0      605.93      577.79      6.40 o 
   7   1   0      102.76      104.45      7.71 o 
   8   1   0       51.34       62.88      4.43 o 
   9   1   0        0.13        9.06      4.29 o 
  10   1   0       45.64       60.87      5.04 o 
   0   2   0     2418.55     2596.66     33.42 o 
   1   2   0     1367.78     1378.23     15.75 o 
   2   2   0      593.88      625.54      9.42 o 
   3   2   0     4639.58     4887.30     27.39 o 
   4   2   0      471.67      511.81     14.71 o 
   5   2   0       37.62       45.99      4.90 o 
   6   2   0       41.44       42.30      4.85 o 
   7   2   0      144.09      142.34      4.65 o 
   8   2   0      263.91      242.76     10.83 o 
   9   2   0        0.59        5.24      4.36 o 
  10   2   0        1.19       19.74      7.93 o 
   1   3   0    11017.62    10607.25   2639.49 o 
   2   3   0     3473.12     3228.07     14.85 o 
   3   3   0      517.90      629.68      7.09 o 
   4   3   0        4.60       13.44      4.29 o 
   5   3   0      263.22      261.00      7.56 o 
   6   3   0     1274.42     1277.43      6.95 o 
   7   3   0      582.20      564.68      8.09 o 
   8   3   0        2.03        7.66      8.03 o 
   9   3   0        0.33       -0.83      5.72 o 
  10   3   0        3.23        8.02      3.80 o 
   2   4   0     6293.15     6237.57     22.64 o 
   3   4   0      552.43      549.07     10.09 o 
   4   4   0     1150.95     1128.60     12.42 o 
   5   4   0     1757.63     1742.41     30.24 o 
   6   4   0     1931.02     1930.50     15.53 o 
   7   4   0      182.17      188.52      4.79 o 
   8   4   0       10.31       13.74      4.66 o 
   9   4   0       44.24       55.40      4.91 o 
  10   4   0      119.78      120.85      6.85 o 
   1   5   0        0.37       -0.37      7.93 o 
   2   5   0        1.80       15.53      6.25 o 
   3   5   0      719.03      753.83      9.15 o 
   4   5   0     2295.19     2317.62     20.85 o 
   5   5   0       56.87       61.33      7.69 o 
   6   5   0      491.90      478.39      5.10 o 
   7   5   0      126.95      111.22      5.52 o 
   8   5   0        1.23        7.84      8.28 o 
   9   5   0       31.58       30.81      4.41 o 
  10   5   0       11.10       15.42      6.31 o 
   0   6   0     2552.33     2318.89     18.47 o 
   1   6   0     1680.51     1751.27     12.54 o 
   2   6   0      285.41      289.78      9.69 o 
   3   6   0        8.84       13.21      8.62 o 
   4   6   0      158.46      171.34      6.09 o 
   5   6   0      940.23      964.41      9.85 o 
   6   6   0      850.62      853.38     15.04 o 
   7   6   0      264.05      245.78      5.59 o 
   8   6   0       88.03       87.51      5.52 o 
   9   6   0        5.11        8.21      4.39 o 
  10   6   0       26.16       35.27      5.21 o 
   1   7   0      770.39      932.55      9.48 o 
   2   7   0        0.32       14.80      5.12 o 
   3   7   0      937.00      989.74     10.65 o 
   4   7   0      820.60      778.77      7.29 o 
   5   7   0       31.07       32.79      4.41 o 
   6   7   0     1712.00     1741.27     21.72 o 
   7   7   0     1159.11     1149.34     23.63 o 
   8   7   0      123.25      133.48      4.66 o 
   9   7   0       24.11       18.25      4.39 o 
  10   7   0        2.72       12.20      6.21 o 
   0   8   0     1787.50     1810.19     15.29 o 
   1   8   0      302.95      334.53      6.86 o 
   2   8   0     1249.01     1326.47      9.67 o 
   3   8   0      764.24      758.40      7.66 o 
   4   8   0     2775.75     2855.29     22.26 o 
   5   8   0     3173.87     3278.24     26.70 o 
   6   8   0      332.02      355.09     16.02 o 
   7   8   0       16.29        7.71      5.38 o 
   8   8   0       95.07       94.35     13.12 o 
   9   8   0       54.42       64.35      7.57 o 
  10   8   0       27.93       30.94      6.10 o 
   1   9   0       18.28       40.11      5.17 o 
   2   9   0       36.67       61.00      6.89 o 
   3   9   0      387.97      390.52      7.83 o 
   4   9   0        0.93        4.45      5.58 o 
   5   9   0       17.62        9.23      6.54 o 
   6   9   0      107.03       93.80      5.02 o 
   7   9   0        1.48        4.44      5.89 o 
   8   9   0       29.17       44.49      5.62 o 
   9   9   0       12.20       16.18      5.18 o 
   0  10   0        3.18        8.59      6.97 o 
   1  10   0       78.03       65.33      5.08 o 
   2  10   0      300.84      285.26      7.04 o 
   3  10   0        3.51        0.54      5.42 o 
   4  10   0     1615.84     1588.74     22.40 o 
   5  10   0      701.93      725.81     24.07 o 
   6  10   0      281.67      298.75     11.92 o 
   7  10   0        2.26        7.63      8.00 o 
   8  10   0       33.97       30.89     13.48 o 
   9  10   0       15.44       27.34      5.80 o 
   1  11   0      480.72      457.62      9.07 o 
   2  11   0      769.13      716.88      7.82 o 
   3  11   0        1.35       27.17      6.92 o 
   4  11   0      106.39       98.22      6.99 o 
   5  11   0       24.27       43.50     13.37 o 
   6  11   0      405.21      418.23     10.14 o 
   7  11   0      337.23      327.67      6.04 o 
   8  11   0       13.87       27.26      7.89 o 
   9  11   0        2.43        2.04     10.08 o 
   0  12   0        3.53        4.07      6.57 o 
   1  12   0      355.31      392.89      6.90 o 
   2  12   0       16.75       10.78      5.07 o 
   3  12   0       53.65       67.24      7.90 o 
   4  12   0        2.57       12.47     10.20 o 
   5  12   0      952.69      903.87     38.67 o 
   6  12   0       70.91       80.35     17.69 o 
   7  12   0        7.91        9.79      6.16 o 
   8  12   0       33.19       32.55      5.84 o 
   9  12   0        0.72       -7.56      6.91 o 
   1  13   0        1.52       -6.79      6.06 o 
   2  13   0      174.85      164.88      6.63 o 
   3  13   0      324.63      326.24     15.89 o 
   4  13   0       18.33       20.18     15.78 o 
   5  13   0      175.68      187.26      9.47 o 
   6  13   0      113.46       97.87     14.18 o 
   7  13   0       10.32       10.12      5.66 o 
   8  13   0       25.39       39.30      5.99 o 
   0  14   0      390.08      437.23      8.65 o 
   1  14   0     1731.76     1685.85     21.25 o 
   2  14   0      240.98      236.52      6.95 o 
   3  14   0       72.09       71.26      7.01 o 
   4  14   0      114.59      122.49     23.51 o 
   5  14   0      240.90      224.29      6.96 o 
   6  14   0       96.50      104.20      8.47 o 
   7  14   0       21.10       41.99     10.91 o 
   8  14   0        8.75       10.29      9.33 o 
   1  15   0      534.77      519.30     14.13 o 
   2  15   0      830.37      813.30      8.82 o 
   3  15   0       84.47       98.67      7.12 o 
   4  15   0       66.06       59.82      9.14 o 
   5  15   0       32.95       37.24     23.04 o 
   6  15   0      154.82      166.57      6.18 o 
   7  15   0       35.14       35.81      7.18 o 
   0  16   0      211.59      228.08      7.87 o 
   1  16   0       91.10       99.87      6.34 o 
   2  16   0       62.44       53.74      5.49 o 
   3  16   0       53.23       47.96      5.74 o 
   4  16   0        1.49       14.76      6.84 o 
   5  16   0       51.79       52.31      4.97 o 
   6  16   0       37.88       42.10      5.99 o 
   7  16   0        0.00      -10.18      7.29 o 
   1  17   0      119.93      115.64      6.47 o 
   2  17   0       61.58       64.39      5.59 o 
   3  17   0       10.15       19.20     11.76 o 
   4  17   0       21.42       20.35     12.16 o 
   5  17   0       11.37       11.56      5.91 o 
   6  17   0        4.79        0.94      6.09 o 
   0  18   0      645.17      668.60     10.54 o 
   1  18   0      207.52      203.79     10.85 o 
   2  18   0       19.37       29.09      5.78 o 
   3  18   0       17.77       19.87      7.39 o 
   4  18   0      109.53      102.43      6.78 o 
   5  18   0      252.27      275.90      8.02 o 
   6  18   0       35.19       28.71      6.26 o 
   1  19   0      129.28      126.33      6.66 o 
   2  19   0       37.13       36.68      8.45 o 
   3  19   0        0.44       -3.06      7.25 o 
   4  19   0        4.83       25.63      7.37 o 
   5  19   0       12.24        9.93      6.31 o 
   0  20   0       50.21       51.67     10.77 o 
   1  20   0       11.95       24.52      6.55 o 
   2  20   0        0.98        9.12      7.26 o 
   3  20   0        6.87        0.41      7.44 o 
   4  20   0       31.69       30.82      7.52 o 
   1  21   0       12.26       10.90      6.75 o 
   2  21   0        6.28       13.38      7.52 o 
 -11   1   1      156.64      154.67     11.62 o 
 -10   1   1        0.48        2.30      4.40 o 
  -9   1   1       18.93       25.81      5.91 o 
  -8   1   1      172.49      168.63      4.32 o 
  -7   1   1       24.56       42.44      4.22 o 
  -6   1   1       75.11       71.11      3.86 o 
  -5   1   1      265.67      277.38      5.03 o 
  -4   1   1     2109.69     2251.43     19.64 o 
  -3   1   1     2895.61     2723.38     15.78 o 
  -2   1   1      645.05      650.56      8.50 o 
  -1   1   1      299.69      383.89     17.37 o 
   1   1   1       24.95        8.55      8.28 o 
   2   1   1    12654.18    12642.33    103.02 o 
   3   1   1     2374.66     2448.03     32.74 o 
   4   1   1      238.55      283.52      5.21 o 
   5   1   1      920.93     1001.22     10.42 o 
   6   1   1      441.32      412.14      6.28 o 
   7   1   1     1620.92     1532.37     17.86 o 
   8   1   1       12.79        9.77      5.00 o 
   9   1   1      115.61      119.61      5.37 o 
  10   1   1       22.36       18.90      4.42 o 
 -10   2   1      140.01      156.58     10.37 o 
  -9   2   1      506.88      514.31     10.80 o 
  -8   2   1      119.46      145.31      5.39 o 
  -7   2   1       34.23       40.53      5.72 o 
  -6   2   1        1.47        5.95      9.05 o 
  -5   2   1     2462.67     2459.66     20.23 o 
  -4   2   1     3913.69     3787.65     18.74 o 
  -3   2   1     2912.23     3398.37     13.95 o 
  -2   2   1       13.86       32.65      6.66 o 
  -1   2   1     1267.98     1211.19     18.28 o 
   1   2   1     1580.74     2056.15     26.10 o 
   2   2   1     5971.80     5858.92     35.40 o 
   3   2   1       28.56       33.49      6.42 o 
   4   2   1     2072.08     2241.58     17.52 o 
   5   2   1       53.77       37.31      4.84 o 
   6   2   1     3921.48     3857.74     61.15 o 
   7   2   1     1321.77     1302.77     16.06 o 
   8   2   1        5.68       16.50     10.15 o 
   9   2   1        9.58       12.74      7.02 o 
  10   2   1        0.89       11.10      5.60 o 
 -10   3   1       21.79       26.48      5.55 o 
  -9   3   1       16.04       20.79      4.06 o 
  -8   3   1      408.36      400.55      7.07 o 
  -7   3   1      499.93      489.84      9.29 o 
  -6   3   1      484.96      455.51      5.69 o 
  -5   3   1      402.92      400.55      7.35 o 
  -4   3   1      101.50       71.88      7.73 o 
  -3   3   1     2326.09     2342.90     17.77 o 
  -2   3   1     1306.42     1303.22     11.60 o 
  -1   3   1       50.51       91.23     12.12 o 
   0   3   1     8313.88     7575.40     46.49 o 
   1   3   1     4756.06     4569.59     25.16 o 
   2   3   1     4091.52     3979.23     32.45 o 
   3   3   1       46.59       62.29      4.75 o 
   4   3   1     2604.58     2911.36     54.00 o 
   5   3   1      309.19      354.81      5.62 o 
   6   3   1      169.50      175.37      4.79 o 
   7   3   1      121.05      109.64      7.24 o 
   8   3   1       87.34       67.26      5.93 o 
   9   3   1        0.08        3.54      4.70 o 
  10   3   1        8.79        9.48      4.27 o 
 -10   4   1        0.99        5.69      4.12 o 
  -9   4   1       87.55       81.81      5.10 o 
  -8   4   1      428.74      427.39      4.95 o 
  -7   4   1     1212.96     1146.11     12.43 o 
  -6   4   1      676.44      671.77     19.14 o 
  -5   4   1       43.60       41.21      7.43 o 
  -4   4   1       95.44       89.30      4.97 o 
  -3   4   1     8248.67     8771.97     20.67 o 
  -2   4   1     2147.63     1986.22     40.65 o 
  -1   4   1      448.97      384.07     10.72 o 
   0   4   1     2338.73     2416.94     24.50 o 
   1   4   1      828.25      707.44     12.04 o 
   2   4   1       76.02       78.72      6.59 o 
   3   4   1      659.15      740.16      7.87 o 
   4   4   1      609.64      552.14      6.31 o 
   5   4   1      295.34      301.89      5.59 o 
   6   4   1      707.24      734.24      5.98 o 
   7   4   1      110.32      127.03      6.29 o 
   8   4   1       81.96       78.68      4.46 o 
   9   4   1        1.12       -3.40      6.75 o 
  10   4   1        0.51        6.52      6.13 o 
 -10   5   1       12.84       13.52      4.57 o 
  -9   5   1       61.65       59.42      5.36 o 
  -8   5   1       46.02       48.14      3.97 o 
  -7   5   1       47.46       61.59      5.43 o 
  -6   5   1      480.15      492.49     12.57 o 
  -5   5   1       19.31       28.28      7.09 o 
  -4   5   1     3108.25     3495.83     25.61 o 
  -3   5   1     3047.36     2972.80     22.56 o 
  -2   5   1     1549.13     1645.87     12.04 o 
  -1   5   1       87.29       60.31      8.02 o 
   0   5   1     1691.41     1663.49     12.05 o 
   1   5   1      419.76      413.74      9.51 o 
   2   5   1     3385.20     3158.77     43.59 o 
   3   5   1       55.99       42.61      4.89 o 
   4   5   1       47.30       66.49      6.65 o 
   5   5   1      192.51      228.11      6.07 o 
   6   5   1       24.38       43.93      5.35 o 
   7   5   1      283.30      282.22      6.15 o 
   8   5   1      160.27      185.60      4.70 o 
   9   5   1       87.61       96.24      5.05 o 
  10   5   1        1.43       -1.01      4.64 o 
 -10   6   1      168.76      175.93      5.62 o 
  -9   6   1      178.08      179.57      6.29 o 
  -8   6   1        5.76       -1.20      4.21 o 
  -7   6   1      253.44      220.45      5.33 o 
  -6   6   1        7.71        5.76      4.32 o 
  -5   6   1     2195.13     2073.01     14.56 o 
  -4   6   1     1874.80     1741.02     11.70 o 
  -3   6   1     1262.45     1107.47      8.82 o 
  -2   6   1     1465.51     1514.92     23.74 o 
  -1   6   1     4193.68     4494.44     21.12 o 
   0   6   1     1241.00     1102.32     10.12 o 
   1   6   1      348.58      433.10      8.57 o 
   2   6   1        6.23        7.59      6.30 o 
   3   6   1       51.50       47.70      5.73 o 
   4   6   1       37.55       52.87      5.33 o 
   5   6   1      364.31      400.52      5.90 o 
   6   6   1      788.36      808.73      6.24 o 
   7   6   1      174.71      175.90      4.63 o 
   8   6   1       21.37       37.32      4.59 o 
   9   6   1       20.16       20.82      4.10 o 
  10   6   1       19.71       44.89      8.50 o 
 -10   7   1       19.10       22.64      4.73 o 
  -9   7   1        0.06       -8.54      8.11 o 
  -8   7   1       14.79       11.38      7.39 o 
  -7   7   1      255.25      258.10      5.57 o 
  -6   7   1       94.60      115.42      6.75 o 
  -5   7   1       52.75       49.90      4.48 o 
  -4   7   1      212.79      220.76      5.57 o 
  -3   7   1      126.34      160.55      5.50 o 
  -2   7   1      409.73      479.59      7.36 o 
  -1   7   1      153.23      151.27      5.71 o 
   0   7   1       71.10       82.26      5.80 o 
   1   7   1     1395.89     1463.84     12.90 o 
   2   7   1        2.02        8.45      6.05 o 
   3   7   1      187.07      258.31      6.59 o 
   4   7   1       50.72       60.77      4.53 o 
   5   7   1      101.99       81.93      5.03 o 
   6   7   1        4.75        5.57      7.44 o 
   7   7   1       95.03       81.55      4.53 o 
   8   7   1       19.25       22.16      4.28 o 
   9   7   1       77.01       80.35      7.32 o 
  10   7   1        0.52        6.93      4.55 o 
 -10   8   1       93.65      100.54      6.58 o 
  -9   8   1       91.29      114.26      6.01 o 
  -8   8   1      148.13      156.77      6.31 o 
  -7   8   1      175.61      185.82      7.91 o 
  -6   8   1      412.75      397.45     13.24 o 
  -5   8   1      125.09      113.91      6.41 o 
  -4   8   1      329.89      325.51      6.91 o 
  -3   8   1       25.56       31.62      4.67 o 
  -2   8   1      255.67      282.39      6.19 o 
  -1   8   1       61.15       46.65      6.06 o 
   0   8   1      792.43      844.38      8.50 o 
   1   8   1        2.89        2.66      4.85 o 
   2   8   1       94.22       73.75      5.78 o 
   3   8   1      344.58      349.55      6.31 o 
   4   8   1       47.73       57.59      5.88 o 
   5   8   1      108.04      139.03      9.24 o 
   6   8   1       13.31       26.82      5.77 o 
   7   8   1      124.71      128.01      5.92 o 
   8   8   1      146.20      112.55      5.52 o 
   9   8   1        4.28        6.40      5.73 o 
  10   8   1      107.34      114.60      9.96 o 
 -10   9   1        0.21        1.83      6.11 o 
  -9   9   1        2.05       -0.35     12.75 o 
  -8   9   1      132.79      164.71     11.24 o 
  -7   9   1      117.25      103.25      4.54 o 
  -6   9   1      154.44      151.36      9.06 o 
  -5   9   1       83.76       79.04      6.08 o 
  -4   9   1       44.12       49.13      5.92 o 
  -3   9   1     1983.49     1974.29     15.55 o 
  -2   9   1     1220.21     1231.43     21.05 o 
  -1   9   1      176.04      155.68      6.65 o 
   0   9   1      424.31      469.56      6.89 o 
   1   9   1      269.98      297.74      6.71 o 
   2   9   1     1191.12     1177.74     24.72 o 
   3   9   1       90.96       92.28      5.11 o 
   4   9   1      246.12      265.84      7.20 o 
   5   9   1      176.00      191.51     15.65 o 
   6   9   1        4.64       13.08      4.81 o 
   7   9   1      162.69      187.27      5.23 o 
   8   9   1       91.07       93.28      7.14 o 
   9   9   1       50.02       61.96      6.26 o 
  -9  10   1      106.90      113.44      6.44 o 
  -8  10   1       11.46       17.60      4.84 o 
  -7  10   1       43.06       53.17      9.00 o 
  -6  10   1       44.41       56.65     13.52 o 
  -5  10   1      918.73      860.75     13.40 o 
  -4  10   1      344.39      340.11      6.16 o 
  -3  10   1      423.05      427.56     12.29 o 
  -2  10   1      246.57      226.79      6.60 o 
  -1  10   1     3416.50     3526.67     14.35 o 
   0  10   1      534.99      518.99      6.81 o 
   1  10   1       83.97       75.81      5.75 o 
   2  10   1       94.15      111.72      7.01 o 
   3  10   1      251.26      223.19      5.58 o 
   4  10   1       19.73       35.73     13.10 o 
   5  10   1      785.71      800.46     19.61 o 
   6  10   1       85.05       87.54      9.70 o 
   7  10   1       48.12       44.15      4.51 o 
   8  10   1       49.01       38.65      5.10 o 
   9  10   1       40.68       35.51      6.29 o 
  -9  11   1       16.79       36.76      5.37 o 
  -8  11   1        3.70        7.38      5.91 o 
  -7  11   1       40.40       36.57      5.20 o 
  -6  11   1      117.94      111.40      4.95 o 
  -5  11   1      307.45      312.80      6.87 o 
  -4  11   1        3.17        7.54      4.99 o 
  -3  11   1     1390.61     1284.65     25.21 o 
  -2  11   1      297.50      317.71      6.99 o 
  -1  11   1        2.96        6.50      5.68 o 
   0  11   1      124.13      138.59      5.41 o 
   1  11   1        1.27        6.71      4.53 o 
   2  11   1        8.31       10.56      5.66 o 
   3  11   1      327.68      310.28      6.03 o 
   4  11   1      246.64      256.04     10.46 o 
   5  11   1      526.81      440.45      8.67 o 
   6  11   1        0.44       -2.54      9.80 o 
   7  11   1       11.92       25.06      6.40 o 
   8  11   1       17.21       20.46      6.29 o 
   9  11   1        0.14        7.98      7.35 o 
  -9  12   1      145.39      154.79      7.22 o 
  -8  12   1       42.86       36.81      7.15 o 
  -7  12   1        5.13        0.54      6.19 o 
  -6  12   1      188.26      171.94      6.01 o 
  -5  12   1       92.66       93.80      8.22 o 
  -4  12   1      416.58      435.08      8.39 o 
  -3  12   1      352.25      331.76      7.38 o 
  -2  12   1       19.25       22.33      5.08 o 
  -1  12   1       38.51       42.00      5.52 o 
   0  12   1      144.62      111.97      5.28 o 
   1  12   1      524.40      536.33      6.47 o 
   2  12   1      308.78      284.71      6.71 o 
   3  12   1       15.92        4.74      5.67 o 
   4  12   1      264.18      276.50      6.33 o 
   5  12   1      327.63      349.07     10.72 o 
   6  12   1      162.18      162.96     19.48 o 
   7  12   1        2.07        7.54      4.80 o 
   8  12   1        3.06       15.79      7.79 o 
   9  12   1       12.52       22.22      5.43 o 
  -8  13   1       26.28       46.22      7.88 o 
  -7  13   1       44.30       47.70      5.73 o 
  -6  13   1      105.16      112.63      5.24 o 
  -5  13   1       31.94       37.76      5.57 o 
  -4  13   1      615.78      626.41      7.68 o 
  -3  13   1      528.34      574.08     12.88 o 
  -2  13   1      118.64      110.40      8.40 o 
  -1  13   1      419.31      387.32      6.96 o 
   0  13   1      489.19      472.50      6.46 o 
   1  13   1      110.76      116.14      6.16 o 
   2  13   1      152.26      154.64      7.29 o 
   3  13   1       37.17       44.10      6.75 o 
   4  13   1      131.69      113.40     10.73 o 
   5  13   1       33.95       32.07      5.65 o 
   6  13   1        0.44        9.82      6.84 o 
   7  13   1      129.95      143.95     14.96 o 
   8  13   1      395.01      392.01      8.25 o 
  -8  14   1       11.86        3.47      5.13 o 
  -7  14   1        9.82        9.32      9.19 o 
  -6  14   1        2.81        6.58      5.46 o 
  -5  14   1       64.70       56.48      5.58 o 
  -4  14   1        8.54       12.66      4.79 o 
  -3  14   1       16.61       33.32      5.58 o 
  -2  14   1      418.92      383.44     10.33 o 
  -1  14   1      423.54      403.90      7.29 o 
   0  14   1       34.30       30.42      4.81 o 
   1  14   1       65.91       67.52      6.22 o 
   2  14   1      220.60      210.60      6.40 o 
   3  14   1      216.68      208.49      7.32 o 
   4  14   1      127.26      117.91      5.97 o 
   5  14   1       34.17       35.59      5.75 o 
   6  14   1      137.41      131.54     11.62 o 
   7  14   1       24.26       19.21      5.02 o 
   8  14   1        7.28       -6.31      6.50 o 
  -8  15   1       22.61       49.68     30.39 o 
  -7  15   1        4.09       11.59     12.62 o 
  -6  15   1        1.14        9.55      6.82 o 
  -5  15   1        0.58       -2.88      7.00 o 
  -4  15   1       38.95       30.07      5.55 o 
  -3  15   1       14.52       23.08      5.59 o 
  -2  15   1        6.97       10.03      6.89 o 
  -1  15   1        2.01        1.33      7.35 o 
   0  15   1      143.23      139.86      5.48 o 
   1  15   1       27.39       24.90      5.81 o 
   2  15   1       10.69       15.48      5.51 o 
   3  15   1        0.72       17.95      6.74 o 
   4  15   1       43.84       31.43      6.91 o 
   5  15   1       26.15       32.89     18.29 o 
   6  15   1       24.05       29.62      7.08 o 
   7  15   1       51.15       53.51      6.17 o 
  -7  16   1       16.31       14.84      8.35 o 
  -6  16   1        1.42       18.34      5.82 o 
  -5  16   1      110.67      117.37      9.88 o 
  -4  16   1      230.68      253.18     28.04 o 
  -3  16   1      161.48      167.43      7.30 o 
  -2  16   1        0.22        4.05      6.00 o 
  -1  16   1       53.98       62.50      5.82 o 
   0  16   1       47.20       62.88      6.27 o 
   1  16   1      939.39      892.51     12.36 o 
   2  16   1       13.39       16.15      5.70 o 
   3  16   1        5.73       -3.06     30.10 o 
   4  16   1       15.03       26.98      6.73 o 
   5  16   1      208.31      211.15      7.55 o 
   6  16   1      179.18      181.69     16.03 o 
   7  16   1       23.45       30.95      6.13 o 
  -6  17   1       37.20       71.27     27.06 o 
  -5  17   1       74.19       76.71     17.08 o 
  -4  17   1        0.01        8.11      6.89 o 
  -3  17   1      125.45      143.93      7.40 o 
  -2  17   1       24.56       36.82      6.26 o 
  -1  17   1        2.78        2.95      5.66 o 
   0  17   1       36.57       30.25      5.13 o 
   1  17   1       55.27       68.24      6.56 o 
   2  17   1      182.86      149.12      9.75 o 
   3  17   1        4.05       17.13      5.01 o 
   4  17   1       75.83       73.01     18.28 o 
   5  17   1      155.34      164.36      7.64 o 
   6  17   1        0.52       -2.34      7.36 o 
  -6  18   1       43.28       44.59      7.50 o 
  -5  18   1        0.58       -3.93      6.04 o 
  -4  18   1        0.39       -6.23      7.79 o 
  -3  18   1       32.17       47.31      7.09 o 
  -2  18   1       53.32       58.65      5.49 o 
  -1  18   1        6.79       11.97      7.76 o 
   0  18   1        9.44        3.62      6.11 o 
   1  18   1        2.19        5.53      6.02 o 
   2  18   1       54.30       44.96      5.93 o 
   3  18   1      128.23      113.58      6.28 o 
   4  18   1       66.91       74.45      7.40 o 
   5  18   1        3.08       17.77      6.13 o 
   6  18   1       12.41       12.34      9.95 o 
  -5  19   1       40.94       38.54      8.08 o 
  -4  19   1       14.66       31.15      7.26 o 
  -3  19   1        0.92       15.41      7.14 o 
  -2  19   1       11.49       11.48      5.41 o 
  -1  19   1        0.15        8.15      7.45 o 
   0  19   1        3.24        6.81      7.76 o 
   1  19   1       22.88       23.91      6.33 o 
   2  19   1       15.34       23.87      7.02 o 
   3  19   1       34.96       28.65     17.20 o 
   4  19   1        8.52       10.69      5.99 o 
   5  19   1        0.95        5.41      7.54 o 
  -4  20   1       75.59       85.62      7.71 o 
  -3  20   1       26.44       25.49      9.18 o 
  -2  20   1        8.84       23.12      7.34 o 
  -1  20   1       15.56       19.61      6.43 o 
   0  20   1       90.79       81.80      8.48 o 
   1  20   1      138.54      132.45      7.18 o 
   2  20   1       15.13       13.11      7.45 o 
   3  20   1        0.96        8.84      5.95 o 
   4  20   1       33.34       34.74      6.30 o 
  -2  21   1        7.65       18.22      8.93 o 
  -1  21   1        6.61       12.68      6.72 o 
   0  21   1        1.82        3.99      8.15 o 
   1  21   1        2.11       10.50      6.92 o 
   2  21   1       10.39       10.90     12.04 o 
 -11   0   2       10.89       21.90      7.65 o 
 -10   0   2        0.10        7.58      5.68 o 
  -9   0   2     1115.95     1087.15     23.70 o 
  -8   0   2      278.27      269.72      6.28 o 
  -7   0   2       46.95       40.18      5.58 o 
  -6   0   2        1.18       -1.63      6.46 o 
  -5   0   2     3108.53     3294.97     14.58 o 
  -4   0   2     5053.51     4957.36     55.01 o 
  -3   0   2      263.62      349.65      8.83 o 
  -2   0   2    13018.56    12926.23    118.66 o 
  -1   0   2    10993.47    11905.30    237.32 o 
   1   0   2       67.16        4.22     10.20 o 
   3   0   2      200.90      184.90      8.10 o 
   4   0   2       62.86       67.20      6.27 o 
   5   0   2      191.96      210.69      6.55 o 
   6   0   2      296.61      242.43      9.56 o 
   7   0   2     1590.13     1632.88     33.88 o 
   8   0   2        0.29        4.74      5.35 o 
   9   0   2        8.46       12.26      7.69 o 
  10   0   2       84.90       84.22      5.39 o 
 -11   1   2       17.76        8.43      4.84 o 
 -10   1   2        1.67       12.45      4.07 o 
  -9   1   2        0.03       -2.93      5.59 o 
  -8   1   2      119.66      103.00      3.79 o 
  -7   1   2      151.83      145.22      6.35 o 
  -6   1   2      109.27      136.52      4.53 o 
  -5   1   2      172.15      184.24      6.17 o 
  -4   1   2     1234.43     1397.01      8.60 o 
  -3   1   2     2682.78     2660.67     11.68 o 
  -2   1   2     2905.75     3003.66     14.84 o 
  -1   1   2    11938.75    12505.43     48.73 o 
   0   1   2      259.79      318.05     22.02 o 
   1   1   2     2771.28     2689.71     16.73 o 
   3   1   2      453.95      403.56      6.44 o 
   4   1   2      808.59      782.91      7.16 o 
   5   1   2      719.80      693.03      9.72 o 
   6   1   2       15.77       17.65      4.91 o 
   7   1   2      669.95      615.65     21.82 o 
   8   1   2      531.12      533.95      5.58 o 
   9   1   2      207.76      195.73      4.84 o 
  10   1   2        0.04       10.07      4.99 o 
 -11   2   2        6.09       12.14      6.55 o 
 -10   2   2        2.86        4.55      5.69 o 
  -9   2   2       48.58       52.78      4.91 o 
  -8   2   2      190.49      179.32      6.39 o 
  -7   2   2       97.54       97.95      6.20 o 
  -6   2   2      173.70      178.08      8.66 o 
  -5   2   2        2.43        8.23      4.24 o 
  -4   2   2      227.27      227.85      4.89 o 
  -3   2   2      443.17      506.04      6.61 o 
  -2   2   2     2438.78     2503.97     27.46 o 
  -1   2   2     6923.83     6867.12     32.44 o 
   0   2   2       15.10       13.77     10.74 o 
   1   2   2       76.96       78.36      9.31 o 
   2   2   2        0.44        1.82      6.06 o 
   3   2   2     2877.82     3046.72     34.37 o 
   4   2   2     1199.63     1251.00     13.69 o 
   5   2   2     1115.15     1160.80     18.80 o 
   6   2   2      396.46      406.57      7.52 o 
   7   2   2      263.96      279.47      6.22 o 
   8   2   2      161.12      161.53      4.67 o 
   9   2   2        2.45        5.07      5.71 o 
  10   2   2        0.32       -4.35      4.31 o 
 -10   3   2        0.18        3.73      4.14 o 
  -9   3   2        1.83        7.07      4.66 o 
  -8   3   2      349.13      363.47      4.95 o 
  -7   3   2      344.25      332.21      5.38 o 
  -6   3   2       37.54       49.34      6.38 o 
  -5   3   2      316.60      334.43      5.20 o 
  -4   3   2      748.72      737.59      6.43 o 
  -3   3   2     1398.87     1358.80     11.43 o 
  -2   3   2    13188.39    13373.41    114.32 o 
  -1   3   2      600.62      625.90     14.39 o 
   0   3   2     1890.01     1872.56     16.14 o 
   1   3   2       12.86        5.41      8.46 o 
   2   3   2     7184.92     6676.52     69.19 o 
   3   3   2     2203.54     2041.01     15.89 o 
   4   3   2     1137.10     1079.82      7.47 o 
   5   3   2        5.01        7.24      4.22 o 
   6   3   2        0.99        0.93      4.18 o 
   7   3   2      279.36      268.09      4.88 o 
   8   3   2      454.84      432.74      7.17 o 
   9   3   2      403.93      413.00      5.08 o 
  10   3   2        3.15        1.01      5.63 o 
 -10   4   2       30.94       34.88      7.22 o 
  -9   4   2      404.72      365.92      5.61 o 
  -8   4   2      700.38      683.75      6.91 o 
  -7   4   2       74.35       68.35      9.62 o 
  -6   4   2        3.78       12.10      3.84 o 
  -5   4   2      705.18      650.53     10.18 o 
  -4   4   2     1991.70     1937.77     19.15 o 
  -3   4   2       84.28       54.82      6.04 o 
  -2   4   2      808.62      723.43      9.88 o 
  -1   4   2     3758.17     3807.81     22.75 o 
   0   4   2      147.00      203.74      8.02 o 
   2   4   2     7633.73     7092.45     72.33 o 
   3   4   2     1104.55     1023.37     11.63 o 
   4   4   2        0.04       -3.31      7.37 o 
   5   4   2      205.14      207.85      5.29 o 
   6   4   2      103.44       95.00      5.70 o 
   7   4   2       28.53       42.87      4.77 o 
   8   4   2        2.15       14.27      5.10 o 
   9   4   2        8.02       -2.88      8.60 o 
  10   4   2       39.18       39.83      5.26 o 
 -10   5   2       17.63       28.57      5.13 o 
  -9   5   2        1.67        2.43      4.85 o 
  -8   5   2        1.31        9.52      3.88 o 
  -7   5   2      208.44      211.19      4.48 o 
  -6   5   2      239.71      252.61      5.35 o 
  -5   5   2      641.25      707.89      7.32 o 
  -4   5   2      381.67      430.57      6.56 o 
  -3   5   2      190.74      194.06      8.59 o 
  -2   5   2        3.24       10.15      8.20 o 
  -1   5   2       55.79       54.22      6.51 o 
   0   5   2     1509.26     1524.04     17.52 o 
   1   5   2     3386.77     3345.59     17.94 o 
   2   5   2     1630.91     1577.91     11.32 o 
   3   5   2     1814.23     1814.30     23.03 o 
   4   5   2     2631.64     2645.14     25.67 o 
   5   5   2      157.86      121.94      5.03 o 
   6   5   2      267.53      311.85      5.13 o 
   7   5   2       95.60       88.40      4.10 o 
   8   5   2       62.09       67.38      4.91 o 
   9   5   2       29.31       34.86      4.97 o 
  10   5   2        0.58       -1.61      6.01 o 
 -10   6   2        9.35        8.66      5.17 o 
  -9   6   2      126.98      137.79     11.68 o 
  -8   6   2      307.64      299.33      5.90 o 
  -7   6   2      573.21      529.09      7.17 o 
  -6   6   2      339.41      329.75      5.62 o 
  -5   6   2        0.81       -3.61      4.84 o 
  -4   6   2      468.64      450.24      6.84 o 
  -3   6   2        9.23        3.18      5.22 o 
  -2   6   2      670.64      786.78     10.39 o 
  -1   6   2     1410.22     1514.24     11.91 o 
   0   6   2     3059.00     3046.72     31.04 o 
   1   6   2     1641.60     1564.09     17.97 o 
   2   6   2     1443.96     1424.87     14.27 o 
   3   6   2      772.99      846.92      8.58 o 
   4   6   2     2868.61     2808.70     46.29 o 
   5   6   2       81.90       88.82      5.08 o 
   6   6   2       28.22       32.53      4.66 o 
   7   6   2      172.32      192.99      7.61 o 
   8   6   2      108.40      101.51      5.24 o 
   9   6   2        0.85        1.32      3.94 o 
  10   6   2       14.01       14.99      4.65 o 
 -10   7   2       44.26       69.57      8.54 o 
  -9   7   2        0.81        8.62      6.62 o 
  -8   7   2       50.87       54.41      9.25 o 
  -7   7   2      556.77      569.17      7.19 o 
  -6   7   2      185.30      174.92      8.07 o 
  -5   7   2      116.22       97.64      5.07 o 
  -4   7   2      217.57      229.04      5.68 o 
  -3   7   2      745.92      761.11      8.00 o 
  -2   7   2      559.09      522.74     13.55 o 
  -1   7   2      444.05      531.60     10.04 o 
   0   7   2      976.24      955.35      8.93 o 
   1   7   2        2.65        6.87      5.35 o 
   2   7   2     3238.94     3107.01     31.11 o 
   3   7   2     2696.72     2587.32     35.66 o 
   4   7   2     1875.69     1811.30     19.92 o 
   5   7   2       76.15       71.00      5.24 o 
   6   7   2       49.15       50.69      5.60 o 
   7   7   2       81.31       97.03      6.80 o 
   8   7   2      148.59      162.18      4.40 o 
   9   7   2      125.83      125.49      5.34 o 
  10   7   2        0.01       -3.74      6.95 o 
 -10   8   2      177.95      162.76     10.92 o 
  -9   8   2      384.15      355.17      8.66 o 
  -8   8   2       24.14       37.50     13.73 o 
  -7   8   2       30.84       31.03     11.25 o 
  -6   8   2      134.44      116.19     10.67 o 
  -5   8   2      278.24      259.50     10.69 o 
  -4   8   2     1101.10      962.75      7.56 o 
  -3   8   2      705.90      691.82     16.29 o 
  -2   8   2      536.17      514.75     13.72 o 
  -1   8   2     2282.58     2374.34     29.75 o 
   0   8   2     4346.25     4566.65     30.77 o 
   1   8   2      158.92      202.35      6.61 o 
   2   8   2      754.28      664.85      8.77 o 
   3   8   2      388.92      388.08      8.36 o 
   4   8   2      273.69      266.98      7.04 o 
   5   8   2      346.22      295.68      5.95 o 
   6   8   2       20.59       25.42      4.43 o 
   7   8   2       64.23       67.92      4.85 o 
   8   8   2       15.81       25.66      4.00 o 
   9   8   2       24.39       11.12      8.54 o 
 -10   9   2        4.97       -1.46      6.30 o 
  -9   9   2        0.00       -1.04      4.94 o 
  -8   9   2       28.48       44.42      7.55 o 
  -7   9   2      142.74      130.65      5.84 o 
  -6   9   2      330.62      302.17      6.55 o 
  -5   9   2      106.26       91.98      6.17 o 
  -4   9   2      573.70      571.05     13.61 o 
  -3   9   2      624.89      648.79      7.04 o 
  -2   9   2      250.05      227.46      8.33 o 
  -1   9   2     1226.14     1199.79     10.37 o 
   0   9   2       61.55       54.27      4.86 o 
   1   9   2     1166.64     1183.94     14.98 o 
   2   9   2      517.31      479.28      7.46 o 
   3   9   2       13.12       23.52     12.50 o 
   4   9   2        1.45        5.92      5.22 o 
   5   9   2     1114.73     1058.07     28.75 o 
   6   9   2      249.69      236.29      9.67 o 
   7   9   2        8.11       10.29      4.87 o 
   8   9   2       33.74       30.67      4.22 o 
   9   9   2       11.52       10.24      5.94 o 
  -9  10   2      119.21      132.86      6.15 o 
  -8  10   2      221.09      211.55      8.53 o 
  -7  10   2      158.54      181.32     10.97 o 
  -6  10   2      325.58      313.16      9.85 o 
  -5  10   2      330.00      309.31      7.97 o 
  -4  10   2     1707.16     1625.04     13.00 o 
  -3  10   2       39.98       40.55      5.23 o 
  -2  10   2        4.10        7.84      5.08 o 
  -1  10   2        3.44        5.44      5.97 o 
   0  10   2      311.46      322.07      5.69 o 
   1  10   2      608.98      619.67      7.99 o 
   2  10   2      860.11      808.94      8.56 o 
   3  10   2      395.40      379.70      5.98 o 
   4  10   2       12.19       13.38      5.25 o 
   5  10   2      113.03       98.90      7.96 o 
   6  10   2       67.45       75.84      5.51 o 
   7  10   2       30.11       36.32      5.03 o 
   8  10   2       36.96       21.03      7.94 o 
   9  10   2       96.48      116.91      6.75 o 
  -9  11   2        0.68        8.41      5.90 o 
  -8  11   2       67.80       83.72      6.98 o 
  -7  11   2      156.75      154.29      5.23 o 
  -6  11   2       57.12       66.44      6.09 o 
  -5  11   2      163.59      184.82      7.02 o 
  -4  11   2        0.23        4.88      7.45 o 
  -3  11   2      973.87      941.04     10.27 o 
  -2  11   2      730.26      709.85      9.96 o 
  -1  11   2        2.89        4.73      5.48 o 
   0  11   2        0.30        5.54      4.23 o 
   1  11   2       18.16       18.87      5.22 o 
   2  11   2      179.36      204.73     14.68 o 
   3  11   2     1151.03     1162.38      9.84 o 
   4  11   2      532.98      488.82     23.30 o 
   5  11   2      157.82      158.21      6.99 o 
   6  11   2       93.72       80.91      5.66 o 
   7  11   2      159.85      177.42     35.68 o 
   8  11   2      190.68      187.53      6.24 o 
   9  11   2      141.21      161.99      7.23 o 
  -9  12   2       54.63       57.85      5.70 o 
  -8  12   2       15.59       18.68      9.26 o 
  -7  12   2        3.42       12.43      6.14 o 
  -6  12   2      214.12      195.86      4.99 o 
  -5  12   2        1.42        8.97      5.93 o 
  -4  12   2      566.52      554.92      6.17 o 
  -3  12   2     1454.37     1366.44      9.83 o 
  -2  12   2        1.19        3.55      5.47 o 
  -1  12   2      226.59      204.69      7.61 o 
   0  12   2      239.34      230.46      5.52 o 
   1  12   2      153.88      171.18      5.19 o 
   2  12   2       62.85       70.26      8.39 o 
   3  12   2      112.31      116.34      7.19 o 
   4  12   2      284.76      248.74     12.49 o 
   5  12   2       38.37       41.41      6.53 o 
   6  12   2        7.53       25.68     18.73 o 
   7  12   2      171.49      169.19     11.86 o 
   8  12   2        0.04       -2.13      7.03 o 
  -8  13   2        5.49       23.55      6.75 o 
  -7  13   2        2.85       12.65      7.62 o 
  -6  13   2       34.76       29.38      5.77 o 
  -5  13   2       39.62       33.11      8.47 o 
  -4  13   2      896.27      867.88     10.06 o 
  -3  13   2        0.65        9.00      4.70 o 
  -2  13   2      458.75      483.08     18.16 o 
  -1  13   2       26.17       20.75      5.57 o 
   0  13   2       13.59       10.59      4.77 o 
   1  13   2       88.86       90.21      4.98 o 
   2  13   2        8.83        5.95      5.63 o 
   3  13   2      196.66      208.01     11.52 o 
   4  13   2       43.69       47.38      4.97 o 
   5  13   2      339.82      313.47     12.13 o 
   6  13   2       85.66       69.10      7.52 o 
   7  13   2       67.75       70.49      5.65 o 
   8  13   2        8.18       11.37     17.33 o 
  -8  14   2       92.57       95.77     16.76 o 
  -7  14   2        1.45       -7.47      4.98 o 
  -6  14   2       17.72       26.49      6.87 o 
  -5  14   2       17.93       41.95      7.16 o 
  -4  14   2      907.54      894.53     44.75 o 
  -3  14   2     2416.14     2348.87     10.72 o 
  -2  14   2       40.17       41.10      6.04 o 
  -1  14   2        0.55       -2.02      5.76 o 
   0  14   2        0.08        0.33      4.78 o 
   1  14   2      246.97      252.94      6.78 o 
   2  14   2        0.09       -3.05      5.89 o 
   3  14   2      204.87      190.07      7.16 o 
   4  14   2        2.93       -8.46      6.66 o 
   5  14   2       71.13       75.32      7.19 o 
   6  14   2      222.20      232.18     13.02 o 
   7  14   2       29.39       37.79      5.72 o 
   8  14   2       29.98       45.84     13.24 o 
  -8  15   2       32.82       41.06     10.37 o 
  -7  15   2      146.62      141.42      7.47 o 
  -6  15   2       22.76       32.63     11.45 o 
  -5  15   2       50.21       38.41      6.95 o 
  -4  15   2       10.61       17.62      6.78 o 
  -3  15   2      275.86      254.04      6.55 o 
  -2  15   2      843.78      848.58     11.15 o 
  -1  15   2      141.84      148.57      6.19 o 
   0  15   2       16.11       16.92      5.09 o 
   1  15   2        9.87        9.36      4.66 o 
   2  15   2        6.48        6.82      5.50 o 
   3  15   2      378.86      379.20      7.87 o 
   4  15   2       30.31       65.81     13.18 o 
   5  15   2       26.89       29.41      8.35 o 
   6  15   2        0.59        6.39      5.83 o 
   7  15   2       69.52       75.96      5.58 o 
  -7  16   2        4.79      -11.27      7.51 o 
  -6  16   2        0.68        7.31      5.61 o 
  -5  16   2        0.80        5.79     16.02 o 
  -4  16   2       33.18       35.13      7.31 o 
  -3  16   2        0.81        0.73      5.87 o 
  -2  16   2      268.61      256.59      6.15 o 
  -1  16   2      123.66      132.72      6.83 o 
   0  16   2       60.39       46.11      4.97 o 
   1  16   2        1.63        2.24      6.00 o 
   2  16   2       69.28       79.19      8.70 o 
   3  16   2       10.71       19.16      5.61 o 
   4  16   2       78.28       91.29     13.49 o 
   5  16   2       78.15       90.69     18.61 o 
   6  16   2        1.15        6.05     10.51 o 
   7  16   2        6.37      -10.88      7.25 o 
  -6  17   2       20.02       17.41      5.98 o 
  -5  17   2        1.58        9.44      8.27 o 
  -4  17   2        0.60        0.24      5.72 o 
  -3  17   2       11.91       18.04      5.63 o 
  -2  17   2       61.48       62.39      6.00 o 
  -1  17   2       98.32       90.56      6.81 o 
   0  17   2      173.28      175.40      5.69 o 
   1  17   2       82.50       66.65      5.52 o 
   2  17   2      254.78      246.61      8.61 o 
   3  17   2      179.60      171.35      7.30 o 
   4  17   2       32.89       45.56      6.91 o 
   5  17   2        2.17       -1.65     13.94 o 
   6  17   2        0.96       13.32      9.55 o 
  -6  18   2        1.55       -3.56      5.27 o 
  -5  18   2       14.54        8.77      6.05 o 
  -4  18   2      184.08      183.29      7.75 o 
  -3  18   2      326.86      297.53     11.80 o 
  -2  18   2      156.10      150.31      6.47 o 
  -1  18   2        6.14        7.51      5.99 o 
   0  18   2        7.58       11.24      5.98 o 
   1  18   2      118.04      120.26      6.62 o 
   2  18   2      126.40      141.06      7.44 o 
   3  18   2        2.47        3.37      7.04 o 
   4  18   2        9.86        3.49      7.11 o 
   5  18   2        1.36        8.94      7.39 o 
  -5  19   2       39.55       43.69      6.69 o 
  -4  19   2        0.09        4.55      6.03 o 
  -3  19   2      112.55      107.15      6.36 o 
  -2  19   2      110.61      103.23      6.75 o 
  -1  19   2       15.40       27.37      6.06 o 
   0  19   2       24.09       25.12      5.78 o 
   1  19   2       39.97       42.61      6.80 o 
   2  19   2       19.06       24.70      7.27 o 
   3  19   2      118.43      125.88      7.76 o 
   4  19   2       16.76       29.55     19.23 o 
   5  19   2       12.23       14.34      6.50 o 
  -4  20   2        1.70       16.53      7.45 o 
  -3  20   2        6.03        0.20      7.40 o 
  -2  20   2       40.85       44.32      7.92 o 
  -1  20   2       69.47       78.23      6.55 o 
   0  20   2       23.35       22.61      8.15 o 
   1  20   2        0.19        9.84      7.28 o 
   2  20   2        3.66        3.79      7.27 o 
   3  20   2        3.87        9.31      7.36 o 
   4  20   2       24.77       27.94      5.54 o 
  -2  21   2       27.83       20.03     11.01 o 
  -1  21   2       11.95        8.97      7.03 o 
   0  21   2        7.49        4.09      8.26 o 
   1  21   2       13.37       13.31     10.62 o 
   2  21   2       46.89       45.81      8.50 o 
 -11   1   3        0.75        8.61      5.19 o 
 -10   1   3       46.75       43.87      4.64 o 
  -9   1   3        3.39        5.82      6.41 o 
  -8   1   3      126.60      152.02      4.27 o 
  -7   1   3     1029.40     1010.59      8.05 o 
  -6   1   3      334.41      313.15      5.41 o 
  -5   1   3     1609.16     1788.63     10.80 o 
  -4   1   3     1471.19     1626.17     12.36 o 
  -3   1   3      546.40      541.04      6.62 o 
  -2   1   3    18249.04    19241.04     44.22 o 
  -1   1   3      520.41      669.25     14.04 o 
   1   1   3        6.17        1.35      7.59 o 
   2   1   3      161.72      123.83      5.94 o 
   3   1   3      191.45      138.90      5.01 o 
   4   1   3     5068.64     4989.81     71.74 o 
   5   1   3     4006.23     3875.86     31.32 o 
   6   1   3       81.39       94.53      4.09 o 
   7   1   3       27.47       37.11      9.67 o 
   8   1   3      193.96      190.18      4.73 o 
   9   1   3      292.93      299.59      6.95 o 
  10   1   3        4.71       12.54      6.43 o 
 -11   2   3       16.50       16.98      6.94 o 
 -10   2   3        2.66       14.93      8.20 o 
  -9   2   3      198.94      202.33      5.32 o 
  -8   2   3      507.27      528.32     13.63 o 
  -7   2   3      570.60      512.46      7.13 o 
  -6   2   3      171.16      163.26      4.36 o 
  -5   2   3      467.95      496.89      5.96 o 
  -4   2   3      697.69      780.96      6.09 o 
  -3   2   3      152.39      119.12      5.66 o 
  -1   2   3      844.23      871.43     15.55 o 
   0   2   3     2852.57     2533.01     29.90 o 
   1   2   3     8484.27     8386.16     59.83 o 
   2   2   3     4113.37     3431.89     30.28 o 
   3   2   3      582.89      521.61      7.10 o 
   4   2   3      151.32      182.70      5.16 o 
   5   2   3     1274.61     1250.35     16.18 o 
   6   2   3      271.63      291.14      6.69 o 
   7   2   3      294.84      302.50      7.00 o 
   8   2   3      223.87      223.84     12.05 o 
   9   2   3        4.37        8.63      3.99 o 
  10   2   3       36.97       45.81      4.73 o 
 -11   3   3        0.01        2.88      3.71 o 
 -10   3   3        3.54        3.41      5.46 o 
  -9   3   3        7.57        6.99      3.64 o 
  -8   3   3      100.11       89.71      6.94 o 
  -7   3   3        1.99       10.04      4.13 o 
  -6   3   3      144.68      168.09      4.65 o 
  -5   3   3      202.21      241.13      5.03 o 
  -4   3   3       30.55       21.55      4.68 o 
  -3   3   3     5180.98     5366.65     30.22 o 
  -2   3   3      639.48      624.63     11.79 o 
  -1   3   3     6757.29     7104.14     77.25 o 
   0   3   3     4491.21     4553.19     79.16 o 
   1   3   3     4698.32     4442.89     29.74 o 
   2   3   3     3043.92     2975.06     22.96 o 
   3   3   3      786.45      665.26      8.49 o 
   4   3   3     7044.54     6891.21     81.95 o 
   5   3   3      542.98      568.72      8.08 o 
   6   3   3        0.16       -0.71      4.21 o 
   7   3   3        5.27        1.27      7.27 o 
   8   3   3      200.47      196.50      5.73 o 
   9   3   3      105.17       96.51      7.34 o 
  10   3   3       59.89       50.83      6.43 o 
 -10   4   3        8.49       12.29      8.45 o 
  -9   4   3      146.02      146.45      4.29 o 
  -8   4   3      191.04      181.38      6.14 o 
  -7   4   3        5.12       13.12      5.71 o 
  -6   4   3      107.47      103.37      5.58 o 
  -5   4   3      107.24      140.02      5.11 o 
  -4   4   3       99.32      117.71      6.24 o 
  -3   4   3      803.70      724.29      7.67 o 
  -2   4   3     2063.19     1981.94     14.20 o 
  -1   4   3       26.56       14.22      7.69 o 
   0   4   3      338.17      396.19      8.12 o 
   1   4   3        0.86        2.92      6.74 o 
   2   4   3     2057.51     2083.04     12.07 o 
   3   4   3       71.94       49.25      4.52 o 
   4   4   3      464.98      524.46      6.97 o 
   5   4   3       23.29       31.96      4.70 o 
   6   4   3       32.28       31.41      3.87 o 
   7   4   3       12.18       17.34      4.22 o 
   8   4   3      161.29      178.06      4.84 o 
   9   4   3        2.94       -2.79      4.03 o 
  10   4   3        3.50        4.03      3.91 o 
 -10   5   3        7.95       14.24      4.12 o 
  -9   5   3        8.37       17.79      3.68 o 
  -8   5   3       60.68       88.34      8.11 o 
  -7   5   3      500.76      531.38      6.26 o 
  -6   5   3      143.34      155.39      8.25 o 
  -5   5   3       69.22       74.35      5.74 o 
  -4   5   3       33.18       32.59      5.92 o 
  -3   5   3      191.09      339.58      7.16 o 
  -2   5   3     5187.17     4892.15     19.15 o 
  -1   5   3     1084.43      961.25     10.35 o 
   0   5   3     1377.47     1187.57     22.84 o 
   1   5   3     1309.09     1323.00     18.97 o 
   2   5   3      680.54      829.87      9.02 o 
   3   5   3      860.13      815.62      8.12 o 
   4   5   3     2176.22     2044.14     30.37 o 
   5   5   3      559.99      544.63      5.90 o 
   6   5   3        7.27        9.69      4.15 o 
   7   5   3      109.74      107.42      4.98 o 
   8   5   3      521.19      542.96      9.56 o 
   9   5   3      229.57      249.28      7.46 o 
  10   5   3       58.86       54.36      5.68 o 
 -10   6   3       18.97       22.52      5.83 o 
  -9   6   3      167.21      168.51      5.82 o 
  -8   6   3       97.82      102.53      4.49 o 
  -7   6   3      239.73      238.41      8.66 o 
  -6   6   3       22.65       25.83      6.00 o 
  -5   6   3      199.49      185.02      5.38 o 
  -4   6   3     1742.44     1719.48      9.80 o 
  -3   6   3     1158.83     1015.43      7.98 o 
  -2   6   3      569.03      489.32      9.30 o 
  -1   6   3       76.82       96.97      6.75 o 
   0   6   3       47.44       87.28      5.55 o 
   1   6   3      407.78      384.44      8.63 o 
   2   6   3     3872.24     3829.62     15.29 o 
   3   6   3      424.22      404.27     10.57 o 
   4   6   3       72.89       84.93      4.85 o 
   5   6   3      460.26      419.35      5.45 o 
   6   6   3        1.19        0.04      4.75 o 
   7   6   3      333.78      334.73      9.07 o 
   8   6   3       97.33      111.12     10.11 o 
   9   6   3        6.12        8.09      4.41 o 
  10   6   3      116.52      114.94      5.01 o 
 -10   7   3       26.66       23.62      6.23 o 
  -9   7   3       35.98       17.50      5.56 o 
  -8   7   3       68.77       80.56      8.41 o 
  -7   7   3        0.18        9.97      4.92 o 
  -6   7   3       15.80       25.68      9.07 o 
  -5   7   3       68.28       58.50      4.96 o 
  -4   7   3       76.73       69.29      5.07 o 
  -3   7   3       35.51       46.10      5.86 o 
  -2   7   3      228.46      243.70      6.82 o 
  -1   7   3       46.64       73.92      6.58 o 
   0   7   3     1221.24     1371.88     17.82 o 
   1   7   3        0.09       -4.70      5.41 o 
   2   7   3     1510.26     1593.62     21.86 o 
   3   7   3      743.22      761.54      8.31 o 
   4   7   3       49.49       47.86      5.54 o 
   5   7   3       99.66      113.95      9.85 o 
   6   7   3       42.02       49.38      5.46 o 
   7   7   3      149.49      130.72      4.19 o 
   8   7   3       13.57       22.91      4.05 o 
   9   7   3       30.25       32.54      5.09 o 
  10   7   3       71.59       67.47      6.67 o 
 -10   8   3        0.48        9.62      8.89 o 
  -9   8   3        2.87        8.97      4.79 o 
  -8   8   3      179.23      174.29      5.18 o 
  -7   8   3       65.14       91.77     10.06 o 
  -6   8   3      423.35      459.37      6.04 o 
  -5   8   3      920.42      883.40      7.69 o 
  -4   8   3      733.37      685.67      6.94 o 
  -3   8   3       13.76        5.16      5.95 o 
  -2   8   3        0.93       -1.62      5.44 o 
  -1   8   3      959.82      899.12     13.70 o 
   0   8   3     1412.62     1315.76     11.80 o 
   1   8   3      364.51      294.49      7.39 o 
   2   8   3      690.22      675.36      9.05 o 
   3   8   3     1252.90     1305.96     52.50 o 
   4   8   3       18.87       20.80      8.61 o 
   5   8   3       34.10       36.01      5.24 o 
   6   8   3      133.58      116.17      4.65 o 
   7   8   3        0.58        8.08      5.35 o 
   8   8   3       59.95       77.12      6.23 o 
   9   8   3        4.39        4.03      4.61 o 
 -10   9   3        0.22        3.79     10.69 o 
  -9   9   3       82.93       73.83      6.36 o 
  -8   9   3       23.77       32.55     11.96 o 
  -7   9   3      250.78      247.37      5.40 o 
  -6   9   3      605.34      579.29      6.99 o 
  -5   9   3       31.30       36.56      5.14 o 
  -4   9   3        3.82       15.84      5.60 o 
  -3   9   3      851.37      827.07     14.42 o 
  -2   9   3      114.91       90.50      5.95 o 
  -1   9   3      169.97      145.79      5.06 o 
   0   9   3       37.65       43.12      5.18 o 
   1   9   3     1363.73     1389.20      9.87 o 
   2   9   3      261.29      253.38      6.51 o 
   3   9   3      374.61      350.11      6.83 o 
   4   9   3     1036.59      985.51      7.75 o 
   5   9   3       19.44       16.04      5.35 o 
   6   9   3       31.59       29.82      4.92 o 
   7   9   3       88.16      101.82     13.42 o 
   8   9   3       28.21       26.82      5.20 o 
   9   9   3      497.24      512.97     17.90 o 
  -9  10   3      110.55      122.68     10.47 o 
  -8  10   3      172.25      160.11      6.75 o 
  -7  10   3       95.28       99.68      4.98 o 
  -6  10   3     1034.02      992.52     18.20 o 
  -5  10   3      274.50      273.97      5.27 o 
  -4  10   3      542.12      518.22      6.62 o 
  -3  10   3      788.79      782.44     17.02 o 
  -2  10   3     1750.75     1659.15     26.30 o 
  -1  10   3      365.43      378.94      6.98 o 
   0  10   3       12.28       22.09      4.52 o 
   1  10   3        2.24        6.87      5.41 o 
   2  10   3      417.63      437.00     11.63 o 
   3  10   3      445.87      441.39      7.74 o 
   4  10   3       11.17       31.61      8.65 o 
   5  10   3      125.37      120.87      9.86 o 
   6  10   3        0.98       20.21      6.37 o 
   7  10   3      224.87      227.22      5.71 o 
   8  10   3       20.53        7.75      8.67 o 
   9  10   3       11.91       20.26     12.92 o 
  -9  11   3       10.14       29.17      5.79 o 
  -8  11   3        0.09        0.13      5.82 o 
  -7  11   3       52.11       50.60     11.26 o 
  -6  11   3      100.37       86.12      8.51 o 
  -5  11   3        0.27        5.47      6.46 o 
  -4  11   3     2159.81     2146.25      9.52 o 
  -3  11   3      170.40      167.29      5.61 o 
  -2  11   3     1937.11     1858.23     19.59 o 
  -1  11   3      924.93      863.77      7.99 o 
   0  11   3        7.51       14.48      4.96 o 
   1  11   3      210.94      217.40      5.60 o 
   2  11   3       28.20       27.46      8.12 o 
   3  11   3      415.62      393.87      6.71 o 
   4  11   3        3.22        3.87     10.88 o 
   5  11   3      389.00      395.54      9.13 o 
   6  11   3        1.20        1.54     15.37 o 
   7  11   3       56.50       69.33      8.69 o 
   8  11   3        0.97       -2.51     12.68 o 
   9  11   3       11.35       20.71      6.05 o 
  -9  12   3       37.84       52.66      4.94 o 
  -8  12   3      124.48      140.51      6.10 o 
  -7  12   3       47.77       52.61     11.57 o 
  -6  12   3      134.60      125.57      5.05 o 
  -5  12   3       11.08        9.05      5.64 o 
  -4  12   3      601.80      567.07      6.36 o 
  -3  12   3      201.75      220.18      6.48 o 
  -2  12   3       57.63       51.91      5.78 o 
  -1  12   3        9.37       12.06      5.39 o 
   0  12   3      246.41      249.99      5.20 o 
   1  12   3        0.12        1.41      5.28 o 
   2  12   3      684.43      679.42      7.79 o 
   3  12   3      555.40      544.86      7.56 o 
   4  12   3       10.35       14.08      5.37 o 
   5  12   3       71.87       73.84      5.82 o 
   6  12   3       14.72       34.75     13.26 o 
   7  12   3        8.08       14.51      8.11 o 
   8  12   3       35.14       37.07     10.79 o 
  -8  13   3       11.21       10.72      4.66 o 
  -7  13   3      404.71      405.98      9.59 o 
  -6  13   3      204.91      213.30      6.32 o 
  -5  13   3        1.87       14.61      6.12 o 
  -4  13   3       51.44       44.55      5.72 o 
  -3  13   3      256.32      246.72      6.80 o 
  -2  13   3       93.72      105.67      5.28 o 
  -1  13   3      544.24      522.86      7.24 o 
   0  13   3      101.85      110.24      5.21 o 
   1  13   3      233.08      211.54      5.48 o 
   2  13   3       80.01       73.42      6.99 o 
   3  13   3     1178.54     1136.78     13.61 o 
   4  13   3      218.86      224.70      6.18 o 
   5  13   3        8.10       16.91     11.52 o 
   6  13   3       14.81       17.62      5.43 o 
   7  13   3        0.16        1.07      5.77 o 
   8  13   3      102.78      107.10      6.36 o 
  -8  14   3       58.11       64.99      7.54 o 
  -7  14   3        5.52       37.07     16.22 o 
  -6  14   3      116.17      109.70      6.01 o 
  -5  14   3       85.07       74.09      5.21 o 
  -4  14   3       32.89       31.40      4.86 o 
  -3  14   3      609.42      606.86     10.96 o 
  -2  14   3      237.17      253.39      6.74 o 
  -1  14   3       40.48       35.96      6.29 o 
   0  14   3      109.71      102.02      5.15 o 
   1  14   3      185.97      187.24      6.74 o 
   2  14   3      143.78      163.19      7.12 o 
   3  14   3      255.23      246.70      7.84 o 
   4  14   3        0.94        2.53      8.57 o 
   5  14   3        3.14       11.69      5.46 o 
   6  14   3        0.89        7.15      8.63 o 
   7  14   3       65.74       62.14     14.21 o 
   8  14   3       23.61       15.81     13.01 o 
  -8  15   3       24.83       53.39     25.34 o 
  -7  15   3        7.45       25.43      7.19 o 
  -6  15   3      162.46      171.07      7.22 o 
  -5  15   3      210.31      189.35     13.40 o 
  -4  15   3       37.68       31.64      5.79 o 
  -3  15   3        2.81       14.71      5.87 o 
  -2  15   3        9.03       15.12      5.91 o 
  -1  15   3        3.03       11.61     10.74 o 
   0  15   3      190.46      183.90      6.44 o 
   1  15   3      104.93      103.71     11.78 o 
   2  15   3      766.96      748.57      9.09 o 
   3  15   3      649.14      609.47      8.53 o 
   4  15   3      320.61      298.14      6.66 o 
   5  15   3       25.67       15.59     10.77 o 
   6  15   3        2.20       16.30     10.45 o 
   7  15   3       17.59       25.67     16.08 o 
  -7  16   3        9.43       20.11      9.47 o 
  -6  16   3       11.32        9.96     10.37 o 
  -5  16   3      102.30      128.06     23.53 o 
  -4  16   3        5.98        9.53     11.99 o 
  -3  16   3      273.22      291.86     10.47 o 
  -2  16   3      113.33      125.21      6.35 o 
  -1  16   3       62.50       57.78      6.53 o 
   0  16   3      115.39      110.66      5.19 o 
   1  16   3       31.03       31.35      6.19 o 
   2  16   3       39.56       51.97      9.46 o 
   3  16   3      362.72      339.62      6.81 o 
   4  16   3        0.09       13.35      5.64 o 
   5  16   3       13.31       23.65      7.02 o 
   6  16   3       10.32       20.99      6.01 o 
   7  16   3        5.34        8.43      5.33 o 
  -6  17   3       33.43       46.02     11.02 o 
  -5  17   3       12.03       19.81     14.29 o 
  -4  17   3      258.78      242.27     13.20 o 
  -3  17   3        0.85        0.18      5.00 o 
  -2  17   3      106.57      117.71      6.12 o 
  -1  17   3      134.33      148.31      6.25 o 
   0  17   3        4.35        7.13      6.28 o 
   1  17   3       57.62       44.77      7.93 o 
   2  17   3       32.68       18.39      7.00 o 
   3  17   3       88.90       80.00      5.20 o 
   4  17   3       83.56       68.38      6.01 o 
   5  17   3       18.60       29.75     10.07 o 
   6  17   3        0.04       19.06      8.00 o 
  -6  18   3        0.41        5.77     15.76 o 
  -5  18   3        6.01        7.32      5.99 o 
  -4  18   3        1.77        7.43     12.96 o 
  -3  18   3       10.59        5.82      6.04 o 
  -2  18   3        0.00        3.84      5.62 o 
  -1  18   3       40.02       43.83      6.65 o 
   0  18   3       38.75       50.43      6.22 o 
   1  18   3       11.33       12.95      6.97 o 
   2  18   3       59.40       67.20     14.00 o 
   3  18   3       34.39       55.65     22.90 o 
   4  18   3        0.89       -4.46     10.19 o 
   5  18   3        1.99       13.38      5.99 o 
  -5  19   3        0.17        7.76      6.14 o 
  -4  19   3        2.22        3.82      7.24 o 
  -3  19   3       56.49       68.05      6.50 o 
  -2  19   3       96.17      107.04     11.05 o 
  -1  19   3       77.31       81.75      7.17 o 
   0  19   3       90.31       90.59      7.55 o 
   1  19   3      114.26      107.51     13.54 o 
   2  19   3       78.99       72.61      7.45 o 
   3  19   3      107.20      102.55     21.33 o 
   4  19   3        4.58       12.80     13.63 o 
  -4  20   3        1.97       -0.10      6.20 o 
  -3  20   3      147.62      132.85      6.81 o 
  -2  20   3       39.08       45.90      6.43 o 
  -1  20   3        2.19        4.92      6.31 o 
   0  20   3       11.45       11.15      7.98 o 
   1  20   3        4.60       19.48      9.67 o 
   2  20   3       24.32       22.90      6.09 o 
   3  20   3       63.47       54.40     10.81 o 
  -2  21   3       16.08       14.99      6.64 o 
  -1  21   3       12.77       19.34      6.20 o 
   0  21   3       25.67       32.53      9.33 o 
   1  21   3       15.73       12.29     11.06 o 
   2  21   3        1.85        7.63      7.63 o 
 -11   0   4       12.68       12.11      6.22 o 
 -10   0   4       11.48       -1.08      9.19 o 
  -9   0   4        0.12       -8.72     18.38 o 
  -8   0   4       27.87       26.56      4.84 o 
  -7   0   4     2664.80     2539.78     11.91 o 
  -6   0   4       48.57       50.01     12.58 o 
  -5   0   4      430.49      417.37     20.49 o 
  -4   0   4       52.05       40.48     11.96 o 
  -3   0   4      246.81      186.63     10.89 o 
  -2   0   4     7385.23     7274.21     91.32 o 
   2   0   4        1.53        6.24      7.72 o 
   3   0   4      304.24      378.43     15.63 o 
   4   0   4        0.90       19.13      6.83 o 
   5   0   4     1265.53     1281.98     22.03 o 
   6   0   4      683.52      676.66     22.17 o 
   7   0   4      171.37      157.40      7.15 o 
   8   0   4        9.98       20.15      5.53 o 
   9   0   4        8.23        4.69      7.04 o 
  10   0   4       49.97       55.18      6.05 o 
 -11   1   4       26.88       35.43      5.06 o 
 -10   1   4       87.54       93.49      5.16 o 
  -9   1   4        1.21       11.00      4.29 o 
  -8   1   4       44.59       55.24      7.62 o 
  -7   1   4      694.00      686.87      7.99 o 
  -6   1   4     1097.36     1094.89      9.28 o 
  -5   1   4        1.61        7.07      3.77 o 
  -4   1   4       14.59       16.81      5.08 o 
  -3   1   4      277.86      276.44      6.09 o 
  -2   1   4     3494.18     3692.63     21.11 o 
  -1   1   4    14272.07    15341.47     58.82 o 
   1   1   4     6565.32     6218.51     19.17 o 
   2   1   4      463.04      436.44      6.59 o 
   3   1   4      220.99      177.13      5.39 o 
   4   1   4     4335.90     4244.05     21.62 o 
   5   1   4     1866.67     1813.33     36.24 o 
   6   1   4       58.02       62.78      5.47 o 
   7   1   4        9.53        3.87      3.75 o 
   8   1   4        2.64        6.61      7.30 o 
   9   1   4       39.59       41.35      6.87 o 
  10   1   4       68.33       82.49      7.04 o 
 -11   2   4        0.00       14.42      7.31 o 
 -10   2   4        0.01       -1.34      4.10 o 
  -9   2   4       11.86       20.19      6.32 o 
  -8   2   4        2.07        8.83      4.31 o 
  -7   2   4      268.14      298.91      6.27 o 
  -6   2   4     1168.21     1052.60      9.20 o 
  -5   2   4       59.44       61.24      4.85 o 
  -4   2   4        1.95        5.58      5.11 o 
  -3   2   4      361.62      350.00      7.04 o 
  -2   2   4      386.09      413.82      9.73 o 
  -1   2   4     1081.97     1035.64     21.56 o 
   0   2   4     9765.85     9449.00     46.10 o 
   1   2   4     1234.65     1307.43     37.82 o 
   2   2   4        0.29        1.98      5.16 o 
   3   2   4      344.86      368.21      5.51 o 
   4   2   4     2113.23     2050.26     16.87 o 
   5   2   4        0.11        3.54      3.91 o 
   6   2   4      203.93      178.46      4.80 o 
   7   2   4      147.33      147.67      4.30 o 
   8   2   4       10.10        7.40      4.34 o 
   9   2   4       10.95       24.10      4.05 o 
  10   2   4        7.45       10.14      4.71 o 
 -11   3   4      108.21      104.38      4.22 o 
 -10   3   4       42.92       53.24      5.04 o 
  -9   3   4       89.54       81.49      4.13 o 
  -8   3   4       55.57       68.45      4.83 o 
  -7   3   4      327.35      315.25      8.62 o 
  -6   3   4     3415.41     3391.45     32.19 o 
  -5   3   4       81.87       74.58      9.73 o 
  -4   3   4     1210.86     1391.68     24.98 o 
  -3   3   4     4447.92     4757.53     23.51 o 
  -2   3   4     4465.23     4483.13     20.46 o 
  -1   3   4    14154.71    14480.07    141.64 o 
   1   3   4        0.83        6.05      5.85 o 
   2   3   4     2509.54     2635.50     14.41 o 
   3   3   4       92.70      125.27      4.72 o 
   4   3   4     2923.49     2846.63     30.81 o 
   5   3   4     2865.94     2769.32     31.18 o 
   6   3   4      856.38      852.04     11.59 o 
   7   3   4      189.22      177.56      6.22 o 
   8   3   4       86.00       73.92      4.87 o 
   9   3   4       41.43       46.10      4.23 o 
  10   3   4       63.00       74.28      4.86 o 
 -10   4   4       37.70       37.96      5.12 o 
  -9   4   4        0.96        1.37      3.94 o 
  -8   4   4      175.55      216.89     11.55 o 
  -7   4   4      745.50      724.55      7.80 o 
  -6   4   4       31.41       20.18      4.36 o 
  -5   4   4      354.06      343.64      5.10 o 
  -4   4   4      648.02      732.67     13.80 o 
  -3   4   4      204.48      155.67      6.65 o 
  -2   4   4       93.41       47.63      7.21 o 
  -1   4   4     1962.38     1890.25     16.08 o 
   0   4   4     7301.78     7403.68    106.07 o 
   1   4   4       28.43       17.00      7.01 o 
   2   4   4      766.96      817.54      9.47 o 
   3   4   4       76.03      105.49      5.80 o 
   4   4   4      248.34      212.44      5.27 o 
   5   4   4     2144.90     2138.97     34.44 o 
   6   4   4     1315.83     1275.42     32.71 o 
   7   4   4        7.59        8.93      4.79 o 
   8   4   4       73.96       78.96      4.58 o 
   9   4   4       24.97       20.25      3.75 o 
  10   4   4       16.34       20.41      4.72 o 
 -10   5   4        6.55       16.99      5.75 o 
  -9   5   4        6.77       21.98      5.48 o 
  -8   5   4       48.90       55.73      4.77 o 
  -7   5   4      259.20      231.44      5.37 o 
  -6   5   4      526.61      525.80     11.70 o 
  -5   5   4      273.44      294.59      6.31 o 
  -4   5   4      999.85      987.98     10.49 o 
  -3   5   4      272.04      347.14      7.12 o 
  -2   5   4     2497.16     2649.58     15.06 o 
  -1   5   4      678.35      665.05     10.37 o 
   0   5   4     2642.66     2484.78     33.19 o 
   1   5   4      385.84      420.68     12.25 o 
   2   5   4     6643.43     6688.14     39.02 o 
   3   5   4     4945.89     4910.93     29.62 o 
   4   5   4     1249.19     1288.93     12.46 o 
   5   5   4      251.38      240.65      4.98 o 
   6   5   4       44.29       31.48      4.28 o 
   7   5   4      924.79      837.14     13.20 o 
   8   5   4        2.71        5.27      6.47 o 
   9   5   4        4.82       16.62      5.01 o 
  10   5   4      121.79      129.12      5.12 o 
 -10   6   4        0.58        1.78      5.03 o 
  -9   6   4       49.39       68.97      6.79 o 
  -8   6   4      108.06      103.97     11.26 o 
  -7   6   4      387.22      365.32      6.27 o 
  -6   6   4      676.95      659.65      6.52 o 
  -5   6   4      120.48      103.37      7.20 o 
  -4   6   4       24.16       20.98      5.17 o 
  -3   6   4      627.41      636.68      7.75 o 
  -2   6   4      134.67      183.19      6.71 o 
  -1   6   4     1067.39     1093.57     15.31 o 
   0   6   4      100.42       78.22      5.76 o 
   1   6   4       23.79       36.59      5.88 o 
   2   6   4        0.25        5.07      4.91 o 
   3   6   4     1987.09     1966.08     32.24 o 
   4   6   4      307.42      324.90      6.25 o 
   5   6   4        8.52        2.42      4.48 o 
   6   6   4       72.98       77.26      4.59 o 
   7   6   4      207.04      215.59     10.01 o 
   8   6   4       92.00      101.69      5.62 o 
   9   6   4        0.13        2.19      4.49 o 
  10   6   4       24.73       36.05      5.48 o 
 -10   7   4      118.49      124.38      6.22 o 
  -9   7   4        0.00        1.73      6.95 o 
  -8   7   4       53.61       58.20      6.72 o 
  -7   7   4      371.04      345.27      6.30 o 
  -6   7   4     1499.16     1451.27      8.27 o 
  -5   7   4     2562.24     2677.50     10.77 o 
  -4   7   4     2635.73     2583.96     17.15 o 
  -3   7   4      781.33      771.11      8.52 o 
  -2   7   4     5806.28     5935.26     38.36 o 
  -1   7   4     2750.46     2623.37     31.86 o 
   0   7   4     1331.50     1243.73     26.00 o 
   1   7   4      103.35      103.93      6.80 o 
   2   7   4       48.25       73.73      7.34 o 
   3   7   4      548.18      502.95      7.23 o 
   4   7   4     1587.66     1621.04      8.62 o 
   5   7   4     1366.25     1345.25     14.74 o 
   6   7   4       11.43       23.03      5.96 o 
   7   7   4       21.73       28.73      5.47 o 
   8   7   4        8.91       23.11      7.40 o 
   9   7   4      130.68      135.16      4.55 o 
 -10   8   4       10.43       15.29      5.94 o 
  -9   8   4       15.40       43.76      6.42 o 
  -8   8   4      128.40      140.04      5.28 o 
  -7   8   4      703.81      648.19      6.95 o 
  -6   8   4       89.41       89.51      6.06 o 
  -5   8   4        5.17       13.93      8.65 o 
  -4   8   4        1.76        3.93      6.29 o 
  -3   8   4      177.54      189.28      6.38 o 
  -2   8   4      785.04      748.72      7.94 o 
  -1   8   4      491.04      487.09     11.97 o 
   0   8   4     1808.38     1809.30     31.52 o 
   1   8   4     4907.82     4839.78     23.70 o 
   2   8   4     1603.81     1637.03     11.13 o 
   3   8   4       73.03       56.27      7.30 o 
   4   8   4      142.96       92.71     23.33 o 
   5   8   4       16.45       23.15      4.17 o 
   6   8   4      398.82      388.55     12.27 o 
   7   8   4        5.47       -2.60      4.85 o 
   8   8   4        1.94       19.10      9.70 o 
   9   8   4        9.96       12.60      4.84 o 
 -10   9   4       10.91       28.57      6.48 o 
  -9   9   4       44.74       40.67      5.06 o 
  -8   9   4       95.79      102.99      5.14 o 
  -7   9   4       63.88       76.29     13.26 o 
  -6   9   4      113.53      116.23      4.57 o 
  -5   9   4      469.93      448.51      7.11 o 
  -4   9   4       16.30       13.41      5.50 o 
  -3   9   4       13.65       22.23      4.79 o 
  -2   9   4     1018.19     1019.27     11.19 o 
  -1   9   4      290.60      345.99      6.83 o 
   0   9   4      421.06      455.78      6.51 o 
   1   9   4       79.86       76.40      6.52 o 
   2   9   4       66.42       58.39      5.60 o 
   3   9   4       95.02       76.56     15.75 o 
   4   9   4        2.76       16.32      5.33 o 
   5   9   4       63.75       67.28      5.55 o 
   6   9   4        7.46       11.98      4.78 o 
   7   9   4       70.60       65.98      4.97 o 
   8   9   4       11.79       28.92      7.43 o 
   9   9   4        2.39        7.62      5.35 o 
  -9  10   4        1.97       -4.22      4.85 o 
  -8  10   4      141.62      129.03      5.16 o 
  -7  10   4        7.82        6.20      7.52 o 
  -6  10   4      511.74      489.07     17.22 o 
  -5  10   4        0.10        5.42      5.11 o 
  -4  10   4       54.69       70.68      5.31 o 
  -3  10   4      380.81      354.30      6.18 o 
  -2  10   4      788.59      762.64      9.77 o 
  -1  10   4      305.81      323.18      7.60 o 
   0  10   4      542.21      565.15      6.33 o 
   1  10   4        4.23        8.43      6.20 o 
   2  10   4      172.98      158.16     19.17 o 
   3  10   4       22.87       30.85      6.58 o 
   4  10   4       30.31       35.41     10.58 o 
   5  10   4      301.19      303.89      7.36 o 
   6  10   4       35.55       45.87      6.59 o 
   7  10   4      158.54      147.73     28.65 o 
   8  10   4       61.88       72.57      5.30 o 
   9  10   4        0.58       -3.02      6.45 o 
  -9  11   4       22.27       25.83      4.43 o 
  -8  11   4        0.08        9.37     10.01 o 
  -7  11   4       81.64       79.77      9.61 o 
  -6  11   4     1154.41     1162.17      9.15 o 
  -5  11   4     2312.71     2193.00      9.47 o 
  -4  11   4      735.99      709.20      9.12 o 
  -3  11   4      203.48      198.99      5.65 o 
  -2  11   4     1544.18     1431.52     26.61 o 
  -1  11   4     1963.84     1903.33     35.26 o 
   0  11   4      807.83      777.29      7.32 o 
   1  11   4       17.15       11.75      6.52 o 
   2  11   4        0.09       -4.09      4.95 o 
   3  11   4      201.74      223.06      7.25 o 
   4  11   4      172.67      182.80      5.14 o 
   5  11   4      397.61      391.60      8.86 o 
   6  11   4       62.60       58.35      5.52 o 
   7  11   4       32.84       31.30      5.33 o 
   8  11   4        3.51        1.15      6.95 o 
  -9  12   4       44.18       66.36      5.47 o 
  -8  12   4      279.40      263.64     15.92 o 
  -7  12   4      202.81      212.36      5.75 o 
  -6  12   4       14.01       15.28      5.34 o 
  -5  12   4       14.01       17.10      5.34 o 
  -4  12   4        2.26        1.32      4.54 o 
  -3  12   4      118.60      111.04      7.50 o 
  -2  12   4      424.56      433.96     14.22 o 
  -1  12   4        0.05        1.28      7.37 o 
   0  12   4     1137.56     1213.23     20.12 o 
   1  12   4     1243.63     1221.17      9.49 o 
   2  12   4      402.82      401.29     17.66 o 
   3  12   4      603.76      558.55     14.06 o 
   4  12   4      717.42      678.68     10.98 o 
   5  12   4      125.24      100.53      8.99 o 
   6  12   4       75.74       62.28      4.86 o 
   7  12   4        0.32        0.90      5.55 o 
   8  12   4        3.51       -5.76     10.08 o 
  -8  13   4        1.90        2.07      6.22 o 
  -7  13   4       15.84       13.91      5.10 o 
  -6  13   4        0.25        1.55      4.79 o 
  -5  13   4       13.59       19.07      4.57 o 
  -4  13   4      249.76      247.80      5.31 o 
  -3  13   4       77.93       86.81     11.93 o 
  -2  13   4      373.82      354.72      7.97 o 
  -1  13   4       61.83       65.15      6.10 o 
   0  13   4       92.89       88.74      5.35 o 
   1  13   4       53.99       48.31      5.21 o 
   2  13   4      311.73      272.70      5.77 o 
   3  13   4      756.20      706.79      7.80 o 
   4  13   4       35.64       29.95      5.73 o 
   5  13   4       93.37       97.15      5.95 o 
   6  13   4       11.24       22.49      6.97 o 
   7  13   4        3.54       14.34      5.38 o 
   8  13   4        8.80        2.74     10.82 o 
  -8  14   4      150.51      159.97      8.08 o 
  -7  14   4       39.71       48.85      7.55 o 
  -6  14   4       36.89       41.82      4.42 o 
  -5  14   4       44.36       65.53      6.54 o 
  -4  14   4        0.08       -0.48      4.21 o 
  -3  14   4       62.24       63.42      5.22 o 
  -2  14   4       35.13       29.93      5.59 o 
  -1  14   4      667.89      647.76     12.43 o 
   0  14   4      357.80      368.85      6.29 o 
   1  14   4      124.86      155.36      6.68 o 
   2  14   4      129.67      126.34      7.06 o 
   3  14   4       71.94       76.95      9.30 o 
   4  14   4        1.77       12.47     17.89 o 
   5  14   4       48.00       67.79      8.34 o 
   6  14   4       97.13       93.80      7.19 o 
   7  14   4       42.88       47.96      6.44 o 
  -8  15   4        6.90        4.62      7.45 o 
  -7  15   4      135.30      126.44      6.22 o 
  -6  15   4      379.60      396.26      8.15 o 
  -5  15   4      368.42      344.50      6.07 o 
  -4  15   4        2.72       -4.92      4.95 o 
  -3  15   4       52.92       59.90      6.00 o 
  -2  15   4      117.84      126.34      6.07 o 
  -1  15   4     1445.73     1407.90     19.65 o 
   0  15   4      679.89      685.67      8.95 o 
   1  15   4      234.72      244.79      6.50 o 
   2  15   4        0.10       10.79      6.79 o 
   3  15   4        0.02        7.73     10.71 o 
   4  15   4       22.10        9.06      6.19 o 
   5  15   4      172.44      152.29     17.32 o 
   6  15   4        3.73       12.21      5.77 o 
   7  15   4       31.41       18.79      5.88 o 
  -7  16   4       55.33       64.06      7.51 o 
  -6  16   4        5.57       -3.97     23.13 o 
  -5  16   4      125.44      119.00      6.20 o 
  -4  16   4        8.05        8.06      4.71 o 
  -3  16   4       49.56       53.67      6.31 o 
  -2  16   4      270.49      258.40      5.35 o 
  -1  16   4       79.10       68.35      7.86 o 
   0  16   4       91.08       92.88      6.72 o 
   1  16   4       80.85       91.76      9.59 o 
   2  16   4        9.20       16.00      9.96 o 
   3  16   4        1.21       -3.34      6.82 o 
   4  16   4        4.22       -5.62      6.34 o 
   5  16   4       11.93       29.41      5.99 o 
   6  16   4        5.73       31.27     14.95 o 
  -6  17   4       50.12       60.35      7.49 o 
  -5  17   4       21.87       20.44      5.89 o 
  -4  17   4       39.51       45.66      5.14 o 
  -3  17   4        1.41        2.10      5.87 o 
  -2  17   4       15.11       18.58      5.62 o 
  -1  17   4       26.48       35.57      7.58 o 
   0  17   4      116.19      122.64      6.77 o 
   1  17   4       48.61       52.36      7.00 o 
   2  17   4       33.27       41.94      7.04 o 
   3  17   4       41.76       55.90      7.03 o 
   4  17   4       43.33       43.76     18.22 o 
   5  17   4       79.20       90.36      7.44 o 
   6  17   4       28.27       30.96     15.21 o 
  -6  18   4        0.00       18.25     31.04 o 
  -5  18   4       70.30       72.11     13.86 o 
  -4  18   4       68.84       73.06      7.34 o 
  -3  18   4        1.30        2.37      5.13 o 
  -2  18   4      277.13      276.92      6.76 o 
  -1  18   4       73.42       74.45      6.32 o 
   0  18   4        0.46        4.96      6.35 o 
   1  18   4       63.31       55.32      7.18 o 
   2  18   4       30.05       49.27      5.95 o 
   3  18   4       12.81       19.56      5.66 o 
   4  18   4       21.21       37.22      7.77 o 
   5  18   4       78.22       82.95      6.50 o 
  -5  19   4        2.19      -17.80     17.07 o 
  -4  19   4       49.18       42.77      7.45 o 
  -3  19   4       50.96       44.59      6.66 o 
  -2  19   4       10.38       21.87      5.93 o 
  -1  19   4      198.71      201.81      6.72 o 
   0  19   4      218.06      206.19      7.52 o 
   1  19   4       41.23       49.21      7.16 o 
   2  19   4        1.87       -4.46      7.02 o 
   3  19   4       17.86       21.37      7.25 o 
   4  19   4       59.82       90.34      7.52 o 
  -4  20   4       21.70       38.86     14.23 o 
  -3  20   4       16.33       15.74      6.27 o 
  -2  20   4       14.10        6.23      6.49 o 
  -1  20   4        2.24       12.54      5.99 o 
   0  20   4       10.58        4.20      7.40 o 
   1  20   4        0.17       10.29     10.35 o 
   2  20   4        0.86       -0.47      6.95 o 
   3  20   4        3.97       11.49      7.34 o 
  -2  21   4       27.32       27.93      6.71 o 
  -1  21   4       56.77       52.91      6.83 o 
   0  21   4       49.99       67.74     10.75 o 
   1  21   4       21.49       28.40     10.87 o 
 -11   1   5      174.52      170.27      5.72 o 
 -10   1   5      408.68      393.92      7.87 o 
  -9   1   5      157.92      147.92      6.78 o 
  -8   1   5      613.56      614.07      8.87 o 
  -7   1   5      129.75      129.08      4.64 o 
  -6   1   5        0.71        1.09      6.02 o 
  -5   1   5      591.37      590.14      6.84 o 
  -4   1   5       51.11       54.22      4.69 o 
  -3   1   5       26.97       47.51      5.79 o 
  -2   1   5      967.25     1049.39     25.08 o 
   1   1   5      384.15      252.06      7.76 o 
   2   1   5      255.41      332.19      5.83 o 
   3   1   5      211.16      255.35      5.38 o 
   4   1   5       49.53       67.58      4.56 o 
   5   1   5     1240.41     1199.93      7.88 o 
   6   1   5     1410.45     1366.76     30.44 o 
   7   1   5      186.67      195.05      6.00 o 
   8   1   5       14.79       15.11      4.37 o 
   9   1   5        0.86       15.39      4.47 o 
  10   1   5       23.07       30.78      5.26 o 
 -11   2   5      106.82      112.13      5.91 o 
 -10   2   5       85.72       90.87      4.66 o 
  -9   2   5      152.79      161.62      5.80 o 
  -8   2   5      599.00      567.89     15.64 o 
  -7   2   5        7.11        5.53      5.19 o 
  -6   2   5        0.70       -5.90      3.93 o 
  -5   2   5      276.32      255.55      4.98 o 
  -4   2   5      304.77      315.62      5.50 o 
  -3   2   5      203.90      183.28      7.01 o 
  -2   2   5     1819.71     2051.82     50.19 o 
  -1   2   5     4013.70     4161.88     31.15 o 
   0   2   5      295.03      357.68     12.45 o 
   1   2   5     7813.67     7526.32     31.00 o 
   2   2   5       66.82      108.75      5.92 o 
   3   2   5     2518.49     2661.78     11.54 o 
   4   2   5        0.04       10.67      4.73 o 
   5   2   5      501.09      472.80      6.07 o 
   6   2   5     2475.97     2409.56     15.18 o 
   7   2   5     1533.35     1524.43     17.24 o 
   8   2   5      114.74      119.65     10.10 o 
   9   2   5        2.50       11.28      3.99 o 
  10   2   5        1.96        5.53      4.64 o 
 -11   3   5       64.63       69.10      6.21 o 
 -10   3   5      107.10      103.04      5.90 o 
  -9   3   5        7.79        9.82      3.95 o 
  -8   3   5       44.08       42.44      5.36 o 
  -7   3   5        1.84       -4.45      4.17 o 
  -6   3   5      180.17      196.32      4.98 o 
  -5   3   5      197.64      209.94      5.24 o 
  -4   3   5     4363.92     4773.95     30.25 o 
  -3   3   5     1773.53     1763.69     28.85 o 
  -2   3   5    10228.81    10573.37    126.81 o 
  -1   3   5      988.39      874.94     15.61 o 
   0   3   5     3904.27     3843.10     27.86 o 
   1   3   5     1279.37     1124.13     17.07 o 
   2   3   5     1663.68     1717.06      9.44 o 
   3   3   5      620.42      652.26      6.44 o 
   4   3   5      100.75      106.73      4.88 o 
   5   3   5       90.39       93.23      4.03 o 
   6   3   5     1178.80     1147.03     17.49 o 
   7   3   5       23.85       25.59      5.78 o 
   8   3   5        0.54        8.43      4.86 o 
   9   3   5        0.00        2.49      5.36 o 
  10   3   5       22.79       36.38      8.84 o 
 -11   4   5       17.52       20.76      5.40 o 
 -10   4   5       10.94       15.48      3.83 o 
  -9   4   5       45.63       36.57      4.05 o 
  -8   4   5       10.01        8.45      5.40 o 
  -7   4   5      188.82      210.52      5.30 o 
  -6   4   5      852.66      815.59     14.63 o 
  -5   4   5      103.96       84.91      5.06 o 
  -4   4   5      257.60      294.08      6.20 o 
  -3   4   5       58.61       52.87      5.49 o 
  -2   4   5     4690.22     4842.50     43.83 o 
  -1   4   5      110.49      117.43     14.18 o 
   0   4   5      368.85      378.01     31.94 o 
   1   4   5       70.98       81.33      6.29 o 
   2   4   5      187.01      209.46      6.38 o 
   3   4   5        0.09        2.88      4.67 o 
   4   4   5     1299.18     1293.08     12.10 o 
   5   4   5       17.57       23.75      4.32 o 
   6   4   5        0.14       -2.77      5.42 o 
   7   4   5       35.55       50.25      4.05 o 
   8   4   5       10.21        0.15      6.63 o 
   9   4   5        0.30        2.04      4.53 o 
  10   4   5        1.82       10.24      5.32 o 
 -10   5   5      212.95      189.66     10.95 o 
  -9   5   5      178.67      205.01     13.15 o 
  -8   5   5        7.94       14.52      8.57 o 
  -7   5   5       42.52       46.11      5.11 o 
  -6   5   5     1657.16     1666.46     16.85 o 
  -5   5   5     1920.65     1845.07     15.97 o 
  -4   5   5     2674.27     2650.68     10.81 o 
  -3   5   5      281.93      245.70      7.07 o 
  -2   5   5     1111.42     1309.42     18.26 o 
  -1   5   5     2197.32     2245.90     33.65 o 
   0   5   5      871.10      783.38     13.71 o 
   1   5   5      137.90      177.23      6.32 o 
   2   5   5      550.65      513.75      9.19 o 
   3   5   5        8.68        6.92      5.21 o 
   4   5   5      349.79      350.98      7.92 o 
   5   5   5     2183.94     2178.65     39.52 o 
   6   5   5     1417.29     1395.51     27.76 o 
   7   5   5       29.26       47.64      6.12 o 
   8   5   5        2.53        4.24      4.36 o 
   9   5   5       39.58       49.17      5.51 o 
 -10   6   5       17.92       10.06      4.56 o 
  -9   6   5       13.69       28.84      5.48 o 
  -8   6   5        3.07       17.21     10.67 o 
  -7   6   5      760.80      727.43      8.40 o 
  -6   6   5      220.50      226.95      8.95 o 
  -5   6   5      212.79      208.17      5.50 o 
  -4   6   5     2238.70     2239.24     11.81 o 
  -3   6   5     3108.09     3172.32     14.66 o 
  -2   6   5      244.81      289.22     10.37 o 
  -1   6   5        4.89       22.89      6.08 o 
   0   6   5      125.90      126.81     15.13 o 
   1   6   5      547.87      480.75     10.06 o 
   2   6   5      352.96      429.19      7.13 o 
   3   6   5       58.82       54.87      5.30 o 
   4   6   5      355.81      298.15      5.70 o 
   5   6   5      185.91      177.21      5.76 o 
   6   6   5     1035.49     1027.76     21.57 o 
   7   6   5     1013.71      987.21      6.91 o 
   8   6   5      176.57      179.73      4.76 o 
   9   6   5        1.26       -0.63      7.80 o 
 -10   7   5        0.03       18.83      6.16 o 
  -9   7   5       15.68       27.53      4.77 o 
  -8   7   5      217.39      197.31      8.47 o 
  -7   7   5        3.46       -1.53      8.16 o 
  -6   7   5       30.48       39.92      7.54 o 
  -5   7   5       61.66       63.98      4.49 o 
  -4   7   5       52.52       45.44      5.59 o 
  -3   7   5     1800.50     1845.45     11.26 o 
  -2   7   5     3333.67     3454.04     25.41 o 
  -1   7   5      118.95      115.22      6.43 o 
   0   7   5       41.97       40.68      6.44 o 
   1   7   5     2034.26     2023.85     19.53 o 
   2   7   5      161.32      135.91      6.53 o 
   3   7   5       41.43       58.78      5.29 o 
   4   7   5       74.82       90.43      5.96 o 
   5   7   5       22.76       35.87      5.32 o 
   6   7   5        2.18        0.38      4.31 o 
   7   7   5       68.16       77.10      4.80 o 
   8   7   5       14.42       32.90      5.98 o 
   9   7   5        8.66       14.67      4.81 o 
 -10   8   5        0.41       -3.12     11.17 o 
  -9   8   5       20.03       26.61      5.02 o 
  -8   8   5       34.48       39.19      5.46 o 
  -7   8   5      221.70      192.31      7.83 o 
  -6   8   5      538.38      501.16     12.26 o 
  -5   8   5       23.28       31.47      5.58 o 
  -4   8   5      541.59      555.10      7.87 o 
  -3   8   5        2.08        2.79      5.32 o 
  -2   8   5      962.58      930.96      7.97 o 
  -1   8   5      379.42      458.02      8.41 o 
   0   8   5        0.69        6.07      4.96 o 
   1   8   5        0.22       -0.56      5.98 o 
   2   8   5      170.62      155.57      6.24 o 
   3   8   5      333.77      343.66     12.32 o 
   4   8   5      182.59      185.91      5.14 o 
   5   8   5       18.34       31.22     16.31 o 
   6   8   5      166.38      176.74      5.38 o 
   7   8   5      203.20      200.96      5.52 o 
   8   8   5        6.38       11.88      4.55 o 
   9   8   5       42.41       51.33      4.86 o 
 -10   9   5       86.06       88.11      6.32 o 
  -9   9   5        5.66        9.24      5.16 o 
  -8   9   5       22.89       34.55      5.96 o 
  -7   9   5        0.06       -3.05      8.31 o 
  -6   9   5     1997.31     1961.84     24.44 o 
  -5   9   5     3886.17     3841.77     39.92 o 
  -4   9   5     1847.58     1770.65     15.53 o 
  -3   9   5      522.77      511.30      6.42 o 
  -2   9   5      231.81      245.21      6.76 o 
  -1   9   5        3.75        0.53      5.58 o 
   0   9   5      817.62      755.41     19.77 o 
   1   9   5      304.05      279.92      6.20 o 
   2   9   5        7.73       -8.22      5.48 o 
   3   9   5       32.61       32.35      4.93 o 
   4   9   5     1019.92      993.15      7.61 o 
   5   9   5     1219.23     1266.38      9.65 o 
   6   9   5      218.16      217.10      6.32 o 
   7   9   5       20.30       19.41      4.70 o 
   8   9   5        4.32        6.67      4.16 o 
   9   9   5       31.05       25.42      6.44 o 
  -9  10   5        4.66        5.47      5.79 o 
  -8  10   5        1.26       -4.22     12.69 o 
  -7  10   5      143.31      140.48      7.49 o 
  -6  10   5      338.96      362.52      5.89 o 
  -5  10   5        2.88       -4.44      5.68 o 
  -4  10   5     1129.10     1202.81      9.85 o 
  -3  10   5      242.71      262.06      5.78 o 
  -2  10   5      133.53      145.64      5.39 o 
  -1  10   5        4.86        3.45      5.30 o 
   0  10   5       21.77       21.01      4.73 o 
   1  10   5     1274.53     1215.27      9.53 o 
   2  10   5      385.96      357.05     10.77 o 
   3  10   5       48.29       50.11      6.22 o 
   4  10   5      302.86      283.82      6.21 o 
   5  10   5      104.69      113.84      5.68 o 
   6  10   5      129.78      144.33      6.77 o 
   7  10   5       63.69       61.80      6.73 o 
   8  10   5       81.37      101.56      8.80 o 
   9  10   5        3.82        3.82      8.64 o 
  -9  11   5       33.06       45.27      8.14 o 
  -8  11   5       47.32       56.11     11.85 o 
  -7  11   5       16.72       12.51      6.22 o 
  -6  11   5       36.78       37.28      5.69 o 
  -5  11   5      389.59      389.61      6.65 o 
  -4  11   5     1159.53     1109.26     18.92 o 
  -3  11   5      495.05      481.61      6.60 o 
  -2  11   5      774.99      761.08     12.27 o 
  -1  11   5       12.33       18.08      5.41 o 
   0  11   5       25.53       18.16      4.36 o 
   1  11   5       17.41       14.52      6.33 o 
   2  11   5       25.26       32.99      6.88 o 
   3  11   5      511.37      486.48     11.86 o 
   4  11   5      141.55      139.51     13.21 o 
   5  11   5      179.41      179.21     17.17 o 
   6  11   5       22.39       27.75      8.37 o 
   7  11   5       12.20        7.65      5.43 o 
   8  11   5        0.09        4.65     13.09 o 
  -9  12   5       34.49       46.49      6.56 o 
  -8  12   5       15.82       28.86      6.11 o 
  -7  12   5        4.18       13.24      6.47 o 
  -6  12   5        7.46        7.50      4.97 o 
  -5  12   5       35.43       43.01      7.29 o 
  -4  12   5       87.34       96.59      4.36 o 
  -3  12   5       15.18       20.32      4.85 o 
  -2  12   5      402.02      381.21      6.15 o 
  -1  12   5      291.83      299.15      6.53 o 
   0  12   5       36.87       42.20      5.37 o 
   1  12   5      306.08      282.90     10.45 o 
   2  12   5     1065.23     1024.61     30.63 o 
   3  12   5       71.98       80.61      6.76 o 
   4  12   5       24.81       30.08      9.24 o 
   5  12   5       61.85       53.35     20.35 o 
   6  12   5        6.96       -1.60      5.45 o 
   7  12   5      163.01      165.29      7.40 o 
   8  12   5        0.01        8.50     11.73 o 
  -8  13   5       68.12       65.73      5.52 o 
  -7  13   5        9.20       10.04      5.35 o 
  -6  13   5      249.02      257.16      7.65 o 
  -5  13   5      741.56      739.38      8.11 o 
  -4  13   5      178.62      180.85      5.04 o 
  -3  13   5      156.72      164.87      6.32 o 
  -2  13   5      175.58      139.17      5.36 o 
  -1  13   5      282.47      300.95      6.82 o 
   0  13   5      540.46      521.80     10.58 o 
   1  13   5     1872.20     1765.89     10.32 o 
   2  13   5       42.22       42.97      4.95 o 
   3  13   5       96.51      108.98     17.84 o 
   4  13   5        0.35       -3.74      8.48 o 
   5  13   5      382.55      355.55      6.18 o 
   6  13   5       54.94       49.00      5.91 o 
   7  13   5        0.97       11.51      9.79 o 
   8  13   5        0.32        3.08      6.69 o 
  -8  14   5        0.40       17.77      5.58 o 
  -7  14   5       66.94       51.24      5.85 o 
  -6  14   5      144.94      143.45      5.18 o 
  -5  14   5       38.17       37.45      4.69 o 
  -4  14   5      150.27      156.74      4.71 o 
  -3  14   5       33.88       45.65      5.82 o 
  -2  14   5       13.26       15.74      4.70 o 
  -1  14   5      229.81      228.46      6.39 o 
   0  14   5       42.37       55.70      5.14 o 
   1  14   5      113.21      106.67      6.57 o 
   2  14   5      116.51      105.74      6.71 o 
   3  14   5        0.72       -4.74     12.64 o 
   4  14   5      104.79       91.74      8.86 o 
   5  14   5       37.03       37.34     11.43 o 
   6  14   5       27.60       14.06      6.11 o 
   7  14   5        6.67       12.28      5.97 o 
  -8  15   5        0.60        0.38      5.69 o 
  -7  15   5        4.98       -0.95      5.25 o 
  -6  15   5        5.90       14.05      4.92 o 
  -5  15   5        5.77       19.45      5.43 o 
  -4  15   5       17.27       27.99      8.27 o 
  -3  15   5       13.96        9.06      5.56 o 
  -2  15   5       40.28       35.33      4.96 o 
  -1  15   5       37.51       29.50      5.65 o 
   0  15   5       56.47       72.28      5.76 o 
   1  15   5       72.94       67.37      8.12 o 
   2  15   5      232.86      236.32      7.42 o 
   3  15   5       51.04       49.21      6.81 o 
   4  15   5       32.71       45.24      5.68 o 
   5  15   5        3.81        3.45     11.17 o 
   6  15   5        8.06       21.41     16.69 o 
   7  15   5        0.40        0.54     15.67 o 
  -7  16   5       47.63       55.77     16.32 o 
  -6  16   5       13.61       23.46      6.33 o 
  -5  16   5        0.27        8.59      5.58 o 
  -4  16   5       50.32       70.60      7.03 o 
  -3  16   5        0.42        5.99      5.55 o 
  -2  16   5      199.35      186.35      6.24 o 
  -1  16   5      321.36      326.50      6.77 o 
   0  16   5       43.06       46.17      9.28 o 
   1  16   5       95.96      104.58      7.21 o 
   2  16   5      684.27      611.98     26.92 o 
   3  16   5       15.25       21.94      5.66 o 
   4  16   5        4.11       -1.81     18.99 o 
   5  16   5        1.59        7.09      5.78 o 
   6  16   5       27.75       26.10      5.37 o 
  -6  17   5       49.90       53.29      6.17 o 
  -5  17   5      113.00      109.25      5.61 o 
  -4  17   5        2.63        6.33      4.76 o 
  -3  17   5       12.74       13.33      4.82 o 
  -2  17   5      131.26      145.29      6.46 o 
  -1  17   5       45.55       38.25      5.98 o 
   0  17   5      404.45      401.70      7.69 o 
   1  17   5      216.68      214.64      6.48 o 
   2  17   5        0.01       -5.73      5.67 o 
   3  17   5       18.99       20.64     16.85 o 
   4  17   5       23.67       38.73      7.13 o 
   5  17   5      193.35      202.94      7.81 o 
   6  17   5       45.39       51.23      7.55 o 
  -6  18   5        6.68        3.65      7.49 o 
  -5  18   5       14.84       11.01      6.09 o 
  -4  18   5       30.78       31.11      4.46 o 
  -3  18   5        7.84       10.13      5.81 o 
  -2  18   5       28.69       27.40      6.17 o 
  -1  18   5       36.00       31.98      6.64 o 
   0  18   5       40.02       43.26      7.75 o 
   1  18   5        1.11       -2.16      6.95 o 
   2  18   5        5.99       16.78      7.75 o 
   3  18   5       11.02        6.25      7.01 o 
   4  18   5       25.69       21.20      7.31 o 
   5  18   5        0.09       13.39     18.47 o 
  -5  19   5       43.34       39.74      7.74 o 
  -4  19   5      189.87      204.22      9.63 o 
  -3  19   5        0.08        8.67      6.21 o 
  -2  19   5        8.86       17.89      5.82 o 
  -1  19   5        4.62        6.79      7.17 o 
   0  19   5       38.32       46.37      6.58 o 
   1  19   5       53.96       61.83     10.42 o 
   2  19   5        7.03       -1.56      7.23 o 
   3  19   5       33.14       53.79      7.25 o 
   4  19   5       15.13        7.62      6.33 o 
  -4  20   5       38.39       37.03      7.75 o 
  -3  20   5       42.79       47.71      6.69 o 
  -2  20   5        1.23       -2.65      5.94 o 
  -1  20   5      111.33      100.60      6.82 o 
   0  20   5        0.21        9.02     10.11 o 
   1  20   5       43.96       46.18     10.60 o 
   2  20   5       10.67       52.26     24.32 o 
   3  20   5        4.11       15.78     19.91 o 
  -2  21   5       21.39       15.04      6.35 o 
  -1  21   5        7.11        9.36      6.61 o 
   0  21   5       46.02       58.72     10.90 o 
   1  21   5        7.53       16.53     10.77 o 
 -11   0   6      102.01      109.31      6.63 o 
 -10   0   6        1.38       -9.46      6.31 o 
  -9   0   6       77.39       64.66     11.37 o 
  -8   0   6     1259.32     1213.87     21.19 o 
  -7   0   6        0.50       -1.24      4.86 o 
  -6   0   6      335.96      337.12      6.50 o 
  -5   0   6      165.31      136.19      7.97 o 
  -4   0   6      723.63      726.90      8.53 o 
  -3   0   6      353.16      320.59      9.98 o 
  -2   0   6     2299.11     2546.96     22.37 o 
   1   0   6     9026.88     9028.65     39.05 o 
   2   0   6     1034.14     1167.48     28.42 o 
   3   0   6     6536.07     6253.08     87.90 o 
   4   0   6        0.66       -7.39      6.82 o 
   5   0   6       28.47       32.67      5.72 o 
   6   0   6     2165.23     2089.72     31.65 o 
   7   0   6     2472.73     2480.24     18.11 o 
   8   0   6      438.79      439.26      8.66 o 
   9   0   6      135.42      150.82      8.56 o 
  10   0   6        4.56       18.15      6.12 o 
 -11   1   6       32.88       47.67      4.40 o 
 -10   1   6      214.46      245.44      5.98 o 
  -9   1   6      217.11      232.99      4.52 o 
  -8   1   6      187.67      178.66      5.70 o 
  -7   1   6      649.65      620.55     13.08 o 
  -6   1   6      153.38      168.04      4.16 o 
  -5   1   6      186.89      168.29      4.77 o 
  -4   1   6       62.95       62.71      6.05 o 
  -3   1   6      125.94      152.75      7.15 o 
  -2   1   6       41.01       43.00      8.71 o 
   1   1   6       95.14      125.53      6.43 o 
   2   1   6      455.84      409.10      7.03 o 
   3   1   6       92.69      109.05      5.19 o 
   4   1   6       62.28       64.34      4.51 o 
   5   1   6      316.00      317.60      4.87 o 
   6   1   6     1379.50     1311.30     22.96 o 
   7   1   6       30.00       36.83      4.47 o 
   8   1   6       14.52       15.75      5.61 o 
   9   1   6       66.90       81.48      5.27 o 
  10   1   6       32.58       40.07      4.43 o 
 -11   2   6       68.05       72.88      6.42 o 
 -10   2   6        2.35        3.63      4.76 o 
  -9   2   6       63.36       63.03      9.20 o 
  -8   2   6       30.40       48.12     14.47 o 
  -7   2   6      160.01      164.63     11.28 o 
  -6   2   6       22.82       27.62      7.67 o 
  -5   2   6       59.88       53.76      7.15 o 
  -4   2   6        4.26       10.02      5.06 o 
  -3   2   6        0.57       11.56      5.51 o 
  -2   2   6     1317.20     1440.62     18.38 o 
   0   2   6      334.65      298.13     14.41 o 
   1   2   6     1005.30     1069.43      9.32 o 
   2   2   6       44.07       43.62      5.18 o 
   3   2   6        2.80        7.73      3.73 o 
   4   2   6       68.67       72.66      3.85 o 
   5   2   6      282.69      259.36      5.31 o 
   6   2   6       10.12       11.56      4.55 o 
   7   2   6      165.85      155.30      4.38 o 
   8   2   6       11.28       16.05      4.53 o 
   9   2   6        0.59       -0.13      4.10 o 
  10   2   6       13.66       19.56      6.69 o 
 -11   3   6        4.32       10.44      5.29 o 
 -10   3   6      469.25      434.62     13.50 o 
  -9   3   6      580.57      551.69     11.16 o 
  -8   3   6      557.33      561.32     14.05 o 
  -7   3   6        6.50       16.52      4.09 o 
  -6   3   6       80.17       64.48      4.48 o 
  -5   3   6       75.75       89.02      4.93 o 
  -4   3   6     1116.25     1075.76     16.70 o 
  -3   3   6      114.65       78.78      4.70 o 
  -2   3   6     1857.69     2140.66     42.00 o 
  -1   3   6     3334.77     3606.84     26.74 o 
   0   3   6      907.99      819.59     13.66 o 
   1   3   6      521.85      455.16      6.80 o 
   2   3   6      113.91      137.25      6.54 o 
   3   3   6       32.97       41.87      4.65 o 
   4   3   6      345.40      372.80      5.66 o 
   5   3   6      146.10      139.39      4.96 o 
   6   3   6     2841.10     2756.39     25.91 o 
   7   3   6        3.31       18.93      4.90 o 
   8   3   6        6.98       10.80      8.94 o 
   9   3   6      126.46      137.12      7.50 o 
  10   3   6       16.34       17.26      7.13 o 
 -11   4   6       49.04       61.96      8.06 o 
 -10   4   6        4.12       12.54      5.81 o 
  -9   4   6       40.26       39.97      5.56 o 
  -8   4   6      498.79      429.31      9.90 o 
  -7   4   6      330.66      328.60      6.07 o 
  -6   4   6      284.85      296.56      7.27 o 
  -5   4   6      176.50      197.79     11.35 o 
  -4   4   6     2191.48     2309.58     12.60 o 
  -3   4   6       66.80       58.64     23.25 o 
  -2   4   6      754.52      752.14      9.72 o 
  -1   4   6     2292.33     2280.95     20.48 o 
   0   4   6        1.49        0.89     11.75 o 
   1   4   6     3586.09     3615.41     74.10 o 
   2   4   6     5344.97     5015.82     15.61 o 
   3   4   6     1976.76     1879.74     16.03 o 
   4   4   6       36.89       54.33      4.87 o 
   5   4   6       12.86       20.59      4.70 o 
   6   4   6       46.52       72.93      4.96 o 
   7   4   6      774.00      755.63      7.76 o 
   8   4   6      328.74      327.36      5.17 o 
   9   4   6       59.05       60.61      4.99 o 
 -10   5   6       29.60       41.38      4.97 o 
  -9   5   6        0.30       12.50     10.18 o 
  -8   5   6      192.34      180.15      8.64 o 
  -7   5   6      700.98      646.81     12.73 o 
  -6   5   6        0.60       10.41      3.81 o 
  -5   5   6      999.03      940.43     11.58 o 
  -4   5   6       10.50       36.32      7.04 o 
  -3   5   6      387.81      424.01      7.53 o 
  -2   5   6     5161.91     5366.40     42.94 o 
  -1   5   6     1617.97     1636.90     41.12 o 
   0   5   6       26.16       27.27      8.45 o 
   1   5   6      419.03      313.10      7.40 o 
   2   5   6       48.65       26.69      8.94 o 
   3   5   6        2.28       -1.14      4.97 o 
   4   5   6       25.16       24.32      4.46 o 
   5   5   6      103.85       99.24      4.97 o 
   6   5   6      160.63      175.89      8.02 o 
   7   5   6       40.44       45.08      5.79 o 
   8   5   6        3.58       -3.49      4.28 o 
   9   5   6        0.40       11.19      4.18 o 
 -10   6   6        1.18        8.59     10.22 o 
  -9   6   6      115.36      119.73     11.28 o 
  -8   6   6       75.70       85.54      4.87 o 
  -7   6   6       30.45       33.06      4.85 o 
  -6   6   6       96.56       91.63      4.88 o 
  -5   6   6      602.20      580.40      8.27 o 
  -4   6   6       30.02       61.35      5.65 o 
  -3   6   6     1102.80     1225.70      9.64 o 
  -2   6   6     3081.29     3274.35     57.79 o 
  -1   6   6        5.49        9.24      6.00 o 
   0   6   6     1024.86     1000.14     47.90 o 
   1   6   6     1237.71     1198.69     39.32 o 
   2   6   6      247.53      219.71      5.52 o 
   3   6   6        0.08        3.16      4.40 o 
   4   6   6        8.54        9.70      4.71 o 
   5   6   6       40.65       40.72      4.70 o 
   6   6   6       12.23       15.46      4.19 o 
   7   6   6        0.44       -6.94      6.17 o 
   8   6   6        0.72        2.35      4.90 o 
   9   6   6       43.47       52.56     12.54 o 
 -10   7   6      257.39      239.48      8.34 o 
  -9   7   6      171.91      151.65      5.18 o 
  -8   7   6      170.66      156.10     11.63 o 
  -7   7   6        6.96       13.52      4.69 o 
  -6   7   6      345.42      324.79      7.06 o 
  -5   7   6     1374.07     1303.75     15.50 o 
  -4   7   6     2153.57     2022.38      9.40 o 
  -3   7   6      605.92      607.90      8.73 o 
  -2   7   6      351.62      357.68      6.67 o 
  -1   7   6     1426.99     1442.01     22.10 o 
   0   7   6     4912.61     4908.60    134.07 o 
   1   7   6     2876.63     2639.51     38.31 o 
   2   7   6      108.04       95.50      4.62 o 
   3   7   6     1066.87     1058.15      8.23 o 
   4   7   6      213.82      226.89      5.67 o 
   5   7   6        4.86        6.90      4.81 o 
   6   7   6      229.25      234.66     11.39 o 
   7   7   6      112.16      102.93      5.16 o 
   8   7   6        2.81        9.45      4.35 o 
   9   7   6       20.99       38.09      5.45 o 
 -10   8   6        0.53        6.68      5.50 o 
  -9   8   6        1.82       11.24      5.01 o 
  -8   8   6      282.19      241.65      4.87 o 
  -7   8   6       37.79       40.34      4.27 o 
  -6   8   6       64.74       77.41      9.88 o 
  -5   8   6       74.62       90.16     14.37 o 
  -4   8   6      504.15      489.13      7.69 o 
  -3   8   6      441.92      437.12      8.09 o 
  -2   8   6        2.78        4.52      5.60 o 
  -1   8   6      427.86      409.57     11.41 o 
   0   8   6     1479.75     1438.85     23.03 o 
   1   8   6     2499.05     2564.82     18.75 o 
   2   8   6     1732.57     1732.13     28.92 o 
   3   8   6     3700.45     3718.35    109.12 o 
   4   8   6        1.91       10.42      5.99 o 
   5   8   6      374.52      337.48      6.37 o 
   6   8   6       15.72        9.92      4.37 o 
   7   8   6       59.59       57.22      4.59 o 
   8   8   6      103.25      107.55      5.44 o 
   9   8   6        3.92        4.63      5.50 o 
 -10   9   6        0.00       -7.33      6.06 o 
  -9   9   6       22.10       31.07     10.15 o 
  -8   9   6       88.20       90.44     10.44 o 
  -7   9   6       75.10       69.19      4.92 o 
  -6   9   6       17.12       20.07      5.15 o 
  -5   9   6      479.52      478.00     12.76 o 
  -4   9   6       49.07       48.03      5.08 o 
  -3   9   6       56.68       43.19      7.30 o 
  -2   9   6      763.61      788.00      7.25 o 
  -1   9   6     1565.03     1582.78     29.41 o 
   0   9   6      650.22      669.80      8.92 o 
   1   9   6      218.23      217.45     11.96 o 
   2   9   6       12.36       18.53      4.82 o 
   3   9   6        5.03       -1.21      5.47 o 
   4   9   6        0.07        7.26      7.58 o 
   5   9   6       89.73       65.95      6.28 o 
   6   9   6        8.86        2.92      5.73 o 
   7   9   6       47.77       48.19      8.36 o 
   8   9   6       18.44        5.63      5.82 o 
   9   9   6        7.91       30.24     11.70 o 
  -9  10   6       71.33       63.44      9.53 o 
  -8  10   6       43.59       54.47      7.44 o 
  -7  10   6       13.26       20.05      5.68 o 
  -6  10   6        0.02        0.42      6.94 o 
  -5  10   6       67.78       57.39      5.63 o 
  -4  10   6      127.80      138.51      6.16 o 
  -3  10   6      633.46      653.97     10.21 o 
  -2  10   6      514.20      536.16     11.93 o 
  -1  10   6        0.12        5.63      5.33 o 
   0  10   6       88.86      110.77      6.20 o 
   1  10   6      329.93      333.42      6.83 o 
   2  10   6     1857.85     1837.23     42.68 o 
   3  10   6      370.32      383.67      7.47 o 
   4  10   6      174.90      161.23      6.02 o 
   5  10   6       33.92       38.18      6.63 o 
   6  10   6       22.36       16.54      6.64 o 
   7  10   6      116.99      125.97     17.94 o 
   8  10   6       44.40       51.29      7.15 o 
  -9  11   6      119.97      116.56      6.24 o 
  -8  11   6       10.59       24.53     13.21 o 
  -7  11   6        0.19        9.53      4.32 o 
  -6  11   6      646.50      627.36      7.65 o 
  -5  11   6      656.08      644.62      7.08 o 
  -4  11   6     1272.07     1262.90     14.14 o 
  -3  11   6      589.50      566.43      6.71 o 
  -2  11   6      474.45      441.29      6.00 o 
  -1  11   6      170.21      183.04      6.06 o 
   0  11   6     1153.96     1116.16     38.33 o 
   1  11   6     1843.79     1826.13     20.50 o 
   2  11   6      501.52      454.56      7.08 o 
   3  11   6       19.52       23.06     11.34 o 
   4  11   6       17.36       22.85     10.33 o 
   5  11   6       22.50       29.92      9.77 o 
   6  11   6       37.82       49.26     22.46 o 
   7  11   6       46.60       48.64     11.28 o 
   8  11   6        2.72        6.86      7.15 o 
  -9  12   6        0.21        0.70      6.12 o 
  -8  12   6       61.25       51.72     10.12 o 
  -7  12   6       16.45       17.84      4.74 o 
  -6  12   6      100.66      108.30      5.88 o 
  -5  12   6        3.88       -7.16      9.83 o 
  -4  12   6      313.58      328.33      5.73 o 
  -3  12   6      464.57      463.34      6.92 o 
  -2  12   6       62.70       69.02      5.14 o 
  -1  12   6      225.30      222.62      7.71 o 
   0  12   6      376.68      381.36      8.92 o 
   1  12   6       11.73       10.51      5.40 o 
   2  12   6      353.13      372.17      7.78 o 
   3  12   6      135.98      157.07      5.86 o 
   4  12   6       68.66       80.03      7.75 o 
   5  12   6      110.31      114.19     17.89 o 
   6  12   6        7.09       22.39     10.29 o 
   7  12   6        1.02       10.60      9.57 o 
   8  12   6       83.88       86.59      5.47 o 
  -8  13   6       36.73       31.78      5.44 o 
  -7  13   6        5.77        6.41      5.36 o 
  -6  13   6       70.73       68.05      5.05 o 
  -5  13   6       10.63       24.42      5.30 o 
  -4  13   6      179.65      173.52     10.05 o 
  -3  13   6      112.42      130.22      5.31 o 
  -2  13   6      233.75      240.93      6.84 o 
  -1  13   6        3.07        4.06      6.22 o 
   0  13   6       31.99       18.86      7.52 o 
   1  13   6       92.05       91.89      7.71 o 
   2  13   6       54.15       68.76      6.82 o 
   3  13   6       27.97       30.98      6.84 o 
   4  13   6       66.87       60.63      5.68 o 
   5  13   6       88.43       97.65      6.06 o 
   6  13   6        0.46        2.22      5.48 o 
   7  13   6       26.31       21.87      7.22 o 
  -8  14   6       55.19       48.66      6.80 o 
  -7  14   6      121.82      115.82      5.86 o 
  -6  14   6        8.78       11.69      4.86 o 
  -5  14   6        0.47       -4.16      4.34 o 
  -4  14   6      224.58      236.92      4.63 o 
  -3  14   6      416.80      399.80     11.55 o 
  -2  14   6      405.29      388.12     10.84 o 
  -1  14   6       50.96       53.03      5.61 o 
   0  14   6       83.11       79.56      7.11 o 
   1  14   6       13.89       25.56      6.38 o 
   2  14   6      353.59      371.97     34.88 o 
   3  14   6        5.58       22.51      6.57 o 
   4  14   6        3.48       14.73      5.66 o 
   5  14   6        0.03        4.46      5.52 o 
   6  14   6       17.38       27.41      5.74 o 
   7  14   6      247.81      213.24     35.42 o 
  -8  15   6        0.03        2.90      4.68 o 
  -7  15   6        1.09       10.11      5.88 o 
  -6  15   6       12.70       13.03      5.41 o 
  -5  15   6      240.27      253.57     14.51 o 
  -4  15   6      383.69      385.75     10.85 o 
  -3  15   6       22.38       24.79      5.90 o 
  -2  15   6       42.16       40.72      8.42 o 
  -1  15   6      186.22      188.80      6.84 o 
   0  15   6       13.63       13.74      7.39 o 
   1  15   6      704.98      692.02      7.97 o 
   2  15   6        0.51       13.38      6.45 o 
   3  15   6        0.25        0.94      5.44 o 
   4  15   6        3.80       16.41      4.80 o 
   5  15   6       33.43       47.43     13.21 o 
   6  15   6       74.96       68.78      5.35 o 
  -7  16   6        0.51        1.22      5.43 o 
  -6  16   6       43.64       44.86      6.03 o 
  -5  16   6       26.20       36.71      4.77 o 
  -4  16   6        0.38       -0.17      5.07 o 
  -3  16   6       83.27       84.41      6.04 o 
  -2  16   6       26.37       37.12      5.66 o 
  -1  16   6        4.53        1.15      6.03 o 
   0  16   6      112.89      103.38      6.59 o 
   1  16   6        0.03       10.71     14.24 o 
   2  16   6       13.55        7.53      5.54 o 
   3  16   6        2.87       18.32     17.99 o 
   4  16   6       21.02       10.18     11.15 o 
   5  16   6       81.29       61.76      6.25 o 
   6  16   6       19.74       37.36      7.35 o 
  -6  17   6       45.64       52.51     10.85 o 
  -5  17   6        4.90       12.26      5.53 o 
  -4  17   6       58.37       61.96      5.50 o 
  -3  17   6       59.43       55.66      7.12 o 
  -2  17   6        0.01       11.24      5.56 o 
  -1  17   6        3.30       11.14      5.68 o 
   0  17   6       34.49       37.48      7.68 o 
   1  17   6       48.43       37.53      5.84 o 
   2  17   6      106.46      108.67      9.51 o 
   3  17   6       53.78       48.53      7.61 o 
   4  17   6       23.45       18.29      5.92 o 
   5  17   6       33.12       32.18      6.03 o 
  -6  18   6       26.55       41.59      7.21 o 
  -5  18   6        9.38       12.79      5.95 o 
  -4  18   6       21.71       40.05      8.75 o 
  -3  18   6      123.80      114.35      6.51 o 
  -2  18   6       61.63       46.93      6.19 o 
  -1  18   6       53.05       51.02      5.90 o 
   0  18   6        3.19        1.06      9.42 o 
   1  18   6       15.74       10.71      9.75 o 
   2  18   6       94.07       88.47      6.41 o 
   3  18   6       35.62       44.61      7.26 o 
   4  18   6        0.26        4.83     12.57 o 
   5  18   6       36.53       52.83      8.58 o 
  -5  19   6       10.30       26.71      7.51 o 
  -4  19   6       65.87       60.98      5.77 o 
  -3  19   6        0.14       -3.49      5.87 o 
  -2  19   6       48.08       54.29      5.95 o 
  -1  19   6        7.16       10.96      5.82 o 
   0  19   6       27.69       33.67      8.46 o 
   1  19   6       26.59       22.93     10.13 o 
   2  19   6        0.72        9.84      5.86 o 
   3  19   6       40.80       23.69      7.36 o 
   4  19   6       77.52       78.02     11.65 o 
  -4  20   6        1.84       11.02      6.16 o 
  -3  20   6       21.16       23.08      6.14 o 
  -2  20   6        0.90        2.98      6.36 o 
  -1  20   6       15.07       19.89      7.59 o 
   0  20   6       27.52       29.79     10.46 o 
   1  20   6        0.02       16.74     10.40 o 
   2  20   6        0.01       12.84      7.47 o 
  -1  21   6        0.75        3.91      7.67 o 
   0  21   6       29.03       51.38     10.64 o 
 -11   1   7       37.66       46.15      4.85 o 
 -10   1   7       70.22       68.37      9.01 o 
  -9   1   7      446.55      446.96      5.29 o 
  -8   1   7      759.35      751.10     14.40 o 
  -7   1   7      128.06      112.25      6.52 o 
  -6   1   7        0.08       -1.72      4.71 o 
  -5   1   7        3.01       -3.27      5.16 o 
  -4   1   7      206.16      186.57      9.61 o 
  -3   1   7     1328.59     1302.36     19.68 o 
  -2   1   7     3370.24     3560.62     22.72 o 
   1   1   7      854.18      960.76     19.70 o 
   2   1   7      146.74      178.53      5.60 o 
   3   1   7     1212.55     1283.59      7.52 o 
   4   1   7        8.15        8.97      6.65 o 
   5   1   7      104.58      115.43      4.62 o 
   6   1   7      633.47      598.83     11.60 o 
   7   1   7      179.87      170.38      5.61 o 
   8   1   7        1.94       10.75      3.95 o 
   9   1   7      104.74      105.33      6.09 o 
 -11   2   7        1.87        2.31      5.20 o 
 -10   2   7        1.35        2.42      5.27 o 
  -9   2   7        0.71        9.19      9.14 o 
  -8   2   7      688.84      647.63     14.10 o 
  -7   2   7       37.49       45.82      7.90 o 
  -6   2   7        3.49        9.79      5.29 o 
  -5   2   7     2048.72     2043.63     17.08 o 
  -4   2   7       31.77       20.78      4.94 o 
  -3   2   7      245.05      162.74      6.99 o 
  -2   2   7     9298.73     9419.50     35.95 o 
   0   2   7     1250.74     1383.25     17.78 o 
   1   2   7      475.15      538.52      9.93 o 
   2   2   7       12.54        7.65      5.92 o 
   3   2   7      711.27      713.41      5.82 o 
   4   2   7      166.60      173.60      5.76 o 
   5   2   7      232.96      244.47      6.79 o 
   6   2   7        0.21        8.40      4.41 o 
   7   2   7      521.93      531.39      7.96 o 
   8   2   7      841.88      820.55      6.61 o 
   9   2   7      289.39      299.49      6.98 o 
 -11   3   7       12.87       17.43      5.24 o 
 -10   3   7       46.45       51.12      5.83 o 
  -9   3   7       48.82       60.40      5.75 o 
  -8   3   7      164.14      184.12     10.21 o 
  -7   3   7       90.00      104.97      7.67 o 
  -6   3   7        0.13        7.94      4.60 o 
  -5   3   7      404.87      344.55      6.44 o 
  -4   3   7      276.43      332.29      5.53 o 
  -3   3   7     1543.10     1679.01     11.11 o 
  -2   3   7     5173.37     5441.83     28.05 o 
  -1   3   7     6560.87     7184.55     33.85 o 
   0   3   7     2406.76     2407.68     20.58 o 
   1   3   7     1582.65     1426.93     13.19 o 
   2   3   7      957.76      863.84     10.94 o 
   3   3   7       14.59       13.61      4.98 o 
   4   3   7       60.35       71.17      4.41 o 
   5   3   7      341.19      338.93      6.56 o 
   6   3   7       18.71       29.47      4.75 o 
   7   3   7       94.26       92.59      6.80 o 
   8   3   7        1.84        3.07      5.38 o 
   9   3   7       26.68       21.75      4.74 o 
 -10   4   7       32.82       26.74      5.24 o 
  -9   4   7        1.18        6.05      4.71 o 
  -8   4   7      204.11      228.86      5.93 o 
  -7   4   7      348.67      330.99      5.55 o 
  -6   4   7      252.09      244.74      5.43 o 
  -5   4   7      343.04      348.35      5.38 o 
  -4   4   7      391.81      398.52      8.81 o 
  -3   4   7        3.84        6.47      9.30 o 
  -2   4   7      772.19      845.14     12.45 o 
  -1   4   7     3755.92     3933.81     25.84 o 
   0   4   7     7521.69     7603.88     31.25 o 
   1   4   7     1492.47     1482.35     10.86 o 
   2   4   7       21.35       18.40      5.47 o 
   3   4   7       16.30       18.38      5.01 o 
   4   4   7       17.33       13.19      4.20 o 
   5   4   7      152.73      152.58      5.10 o 
   6   4   7       17.68       17.95      3.95 o 
   7   4   7       98.41       97.65      7.53 o 
   8   4   7       18.70       17.53      4.42 o 
   9   4   7       17.71       17.44      4.24 o 
 -10   5   7      126.74       99.00      7.39 o 
  -9   5   7      420.75      405.19      5.90 o 
  -8   5   7      928.43      854.96     12.38 o 
  -7   5   7      104.09       87.82      5.64 o 
  -6   5   7      107.94      107.39      4.52 o 
  -5   5   7        2.73        7.73      4.15 o 
  -4   5   7      338.49      358.55      6.09 o 
  -3   5   7      703.71      640.67     22.19 o 
  -2   5   7     2947.13     3484.93     64.06 o 
  -1   5   7      546.62      605.07     13.20 o 
   0   5   7      371.42      376.73      9.14 o 
   1   5   7     4430.53     4290.03     16.02 o 
   2   5   7      492.28      462.98      9.51 o 
   3   5   7      591.07      570.89      8.73 o 
   4   5   7      968.28      959.97      7.05 o 
   5   5   7      316.79      295.78      5.34 o 
   6   5   7      451.21      408.70      9.98 o 
   7   5   7       19.69       25.34      4.83 o 
   8   5   7       56.38       69.96     11.01 o 
   9   5   7       61.82       71.25      4.41 o 
 -10   6   7       17.31        8.50      5.90 o 
  -9   6   7       13.30       14.28      8.89 o 
  -8   6   7      282.34      267.16      6.13 o 
  -7   6   7      597.77      601.09     16.36 o 
  -6   6   7       52.70       59.65      4.83 o 
  -5   6   7       55.62       61.25      8.88 o 
  -4   6   7      260.65      230.26      7.52 o 
  -3   6   7       19.06       37.94      6.81 o 
  -2   6   7     1951.91     1840.15     31.86 o 
  -1   6   7      169.69      228.49      7.97 o 
   0   6   7     2814.61     2887.33    101.08 o 
   1   6   7     1856.63     1943.78     25.04 o 
   2   6   7     1331.70     1407.53      8.95 o 
   3   6   7     5675.93     5463.53     49.66 o 
   4   6   7      832.10      884.59     10.92 o 
   5   6   7       72.39       65.29      4.78 o 
   6   6   7       68.90       72.23      4.89 o 
   7   6   7       48.77       55.30      4.81 o 
   8   6   7      235.53      238.67      8.64 o 
   9   6   7      133.68      118.14      7.50 o 
 -10   7   7       27.81       27.89      5.18 o 
  -9   7   7        0.01       17.61      9.29 o 
  -8   7   7       11.00        5.48      7.77 o 
  -7   7   7       46.79       46.20      8.94 o 
  -6   7   7       27.31       30.75      6.85 o 
  -5   7   7      667.15      651.81     15.13 o 
  -4   7   7      185.23      189.94      8.94 o 
  -3   7   7       36.50       24.35      5.60 o 
  -2   7   7      425.50      392.31      9.67 o 
  -1   7   7     3546.11     3429.80    105.40 o 
   0   7   7        2.70        9.18      7.18 o 
   1   7   7      494.99      489.34      6.17 o 
   2   7   7        7.98        9.91      4.80 o 
   3   7   7     1387.85     1339.27     22.64 o 
   4   7   7       10.30       18.68      5.79 o 
   5   7   7      409.29      422.26      6.53 o 
   6   7   7       18.54       20.88      5.26 o 
   7   7   7       20.84       32.42      4.75 o 
   8   7   7        2.74        8.57      5.13 o 
   9   7   7        8.23        8.85      5.40 o 
 -10   8   7        5.99       22.21      5.25 o 
  -9   8   7        5.47       23.55      4.79 o 
  -8   8   7       43.28       37.28     10.44 o 
  -7   8   7      496.34      491.55      5.94 o 
  -6   8   7      885.82      790.76     14.85 o 
  -5   8   7        5.50        4.50      8.09 o 
  -4   8   7      498.93      520.24      8.82 o 
  -3   8   7     1140.21     1047.70     20.29 o 
  -2   8   7      330.55      315.48      6.95 o 
  -1   8   7       29.59       38.41      7.02 o 
   0   8   7      463.90      512.64      9.02 o 
   1   8   7      179.31      182.26      6.59 o 
   2   8   7     1422.97     1388.69     16.97 o 
   3   8   7     1407.19     1378.03     18.78 o 
   4   8   7      521.15      545.59     18.00 o 
   5   8   7      133.95      124.20      6.16 o 
   6   8   7        0.36        5.70      4.64 o 
   7   8   7       50.07       60.88      5.33 o 
   8   8   7       52.62       75.31      8.80 o 
   9   8   7       30.49       32.92      5.01 o 
 -10   9   7      144.07      141.14     12.43 o 
  -9   9   7      133.18      124.14      6.80 o 
  -8   9   7      342.73      333.76      6.85 o 
  -7   9   7        6.28        5.02      5.42 o 
  -6   9   7        0.87       11.25      4.81 o 
  -5   9   7      395.77      401.07      6.62 o 
  -4   9   7     2244.62     2147.80     12.04 o 
  -3   9   7     1041.83     1060.96      7.91 o 
  -2   9   7      219.40      202.58      6.05 o 
  -1   9   7       18.08       22.28      5.68 o 
   0   9   7     1025.08     1143.07     27.44 o 
   1   9   7      946.55      965.26      8.57 o 
   2   9   7     2605.60     2663.66     20.70 o 
   3   9   7       46.54       74.40     13.19 o 
   4   9   7      486.55      463.56      7.81 o 
   5   9   7      687.00      668.27      6.90 o 
   6   9   7       19.54       14.42      5.82 o 
   7   9   7      157.26      166.56      6.92 o 
   8   9   7       15.11       28.68      5.33 o 
  -9  10   7        2.73       16.38      8.68 o 
  -8  10   7       94.66       95.83      6.56 o 
  -7  10   7      130.81      134.71      5.13 o 
  -6  10   7        0.11        3.55      6.74 o 
  -5  10   7      361.64      363.54     14.29 o 
  -4  10   7        9.20       34.14     10.68 o 
  -3  10   7      210.84      210.73      6.71 o 
  -2  10   7      478.78      483.93      6.93 o 
  -1  10   7      658.66      622.43     12.89 o 
   0  10   7        0.15        4.44      5.48 o 
   1  10   7      161.06      150.25      5.11 o 
   2  10   7      330.26      347.54      6.71 o 
   3  10   7      876.64      902.56      8.73 o 
   4  10   7      170.25      178.50     12.94 o 
   5  10   7      348.41      324.49     18.30 o 
   6  10   7       69.85       65.94      7.28 o 
   7  10   7        0.37       -7.18      4.79 o 
   8  10   7      129.60      125.20      6.30 o 
  -9  11   7        2.62       13.02      5.02 o 
  -8  11   7       16.68       13.90      4.43 o 
  -7  11   7        0.19        0.57     11.88 o 
  -6  11   7       75.94       72.77      6.01 o 
  -5  11   7       51.61       37.53      4.37 o 
  -4  11   7       49.17       52.98      5.82 o 
  -3  11   7     1509.11     1507.19     14.78 o 
  -2  11   7      186.08      176.83     11.68 o 
  -1  11   7      100.58       90.83     11.14 o 
   0  11   7      131.31      127.97     13.17 o 
   1  11   7        0.03        5.32      6.15 o 
   2  11   7       23.38       32.10      9.36 o 
   3  11   7       23.93       29.15      7.82 o 
   4  11   7       34.13       34.36      5.41 o 
   5  11   7       33.31       23.89      6.63 o 
   6  11   7        4.98        0.47     12.04 o 
   7  11   7        1.08       -6.13      6.79 o 
   8  11   7        0.60      -16.81     19.04 o 
  -9  12   7        0.02       22.01      7.70 o 
  -8  12   7       27.81       22.74      4.98 o 
  -7  12   7      145.55      135.46      5.83 o 
  -6  12   7       30.17       45.80      7.91 o 
  -5  12   7       18.12       29.56      5.84 o 
  -4  12   7      241.65      241.63      7.70 o 
  -3  12   7      729.50      686.47     11.74 o 
  -2  12   7     1486.19     1483.44     36.55 o 
  -1  12   7       48.92       65.14      5.68 o 
   0  12   7      117.61      113.69     15.26 o 
   1  12   7       89.01       85.25      7.36 o 
   2  12   7      206.22      191.32     12.96 o 
   3  12   7      953.67      911.51      8.28 o 
   4  12   7      234.81      238.04      6.26 o 
   5  12   7        8.40       16.32     16.21 o 
   6  12   7        1.19       12.21      8.54 o 
   7  12   7      151.81      143.50      7.45 o 
   8  12   7      109.86      133.21      7.84 o 
  -8  13   7        6.26       20.32      5.30 o 
  -7  13   7       17.29       13.21      4.62 o 
  -6  13   7       24.72       30.08      4.65 o 
  -5  13   7      208.05      207.20      6.16 o 
  -4  13   7     2105.15     2082.81     42.92 o 
  -3  13   7     1229.56     1191.80     20.59 o 
  -2  13   7       26.12       31.85      4.84 o 
  -1  13   7      441.26      457.97     30.41 o 
   0  13   7      160.36      153.43     16.77 o 
   1  13   7      114.49      124.68      5.00 o 
   2  13   7       99.74      108.46     10.37 o 
   3  13   7      246.49      252.80      6.33 o 
   4  13   7      103.23       87.33      6.05 o 
   5  13   7       20.44       22.51      6.99 o 
   6  13   7       36.18       50.01     15.79 o 
   7  13   7       59.12       51.56     13.59 o 
  -8  14   7        8.87       14.47      4.71 o 
  -7  14   7        7.15        6.39      6.06 o 
  -6  14   7       56.12       54.99      4.68 o 
  -5  14   7      118.20      118.82      5.61 o 
  -4  14   7       84.58       81.83      5.12 o 
  -3  14   7      224.70      227.68      6.19 o 
  -2  14   7      371.53      400.50      6.90 o 
  -1  14   7      228.08      236.93     11.05 o 
   0  14   7        2.78       16.88     13.04 o 
   1  14   7      114.78      108.45      5.72 o 
   2  14   7       36.99       34.36      5.68 o 
   3  14   7       35.47       33.10      9.72 o 
   4  14   7        6.80        6.38      6.82 o 
   5  14   7       60.24       50.59      7.04 o 
   6  14   7        6.47       10.68      5.87 o 
   7  14   7        1.47       -0.61      7.85 o 
  -7  15   7        0.76       11.95      4.85 o 
  -6  15   7        4.01        9.25      5.01 o 
  -5  15   7       11.36        9.33      6.35 o 
  -4  15   7        2.05        1.64      5.64 o 
  -3  15   7      240.45      243.51      8.26 o 
  -2  15   7        0.19       -0.57      4.78 o 
  -1  15   7       32.19       52.19      6.96 o 
   0  15   7        0.14        1.70      5.79 o 
   1  15   7       33.18       47.88      6.87 o 
   2  15   7        0.47        9.23     17.97 o 
   3  15   7       10.00       24.99      6.88 o 
   4  15   7        6.20        9.37     17.18 o 
   5  15   7        4.43        0.47      5.79 o 
   6  15   7        3.64        2.57      7.64 o 
  -7  16   7       63.96       64.77      5.27 o 
  -6  16   7        3.73        5.32      4.78 o 
  -5  16   7        1.62       -0.79      4.76 o 
  -4  16   7        0.01       -0.10      5.97 o 
  -3  16   7      160.66      158.60      6.17 o 
  -2  16   7      552.10      553.99     10.64 o 
  -1  16   7      193.09      203.81     11.48 o 
   0  16   7       31.36       36.22      7.69 o 
   1  16   7       39.79       59.64      5.58 o 
   2  16   7      178.67      169.95      6.19 o 
   3  16   7      134.22      103.26     12.28 o 
   4  16   7      168.47      167.53     17.27 o 
   5  16   7        1.77        5.34     11.85 o 
   6  16   7       27.66       48.47      9.90 o 
  -6  17   7        0.44        5.67      5.89 o 
  -5  17   7       23.03       27.36      5.56 o 
  -4  17   7      215.65      203.04     13.55 o 
  -3  17   7      210.04      201.45      5.90 o 
  -2  17   7       20.95       18.70      5.61 o 
  -1  17   7       43.36       53.37      7.14 o 
   0  17   7       34.04       41.00      7.57 o 
   1  17   7       11.35       26.28      9.48 o 
   2  17   7      175.71      153.27      6.39 o 
   3  17   7       56.10       53.61      7.18 o 
   4  17   7       17.58        8.36      7.23 o 
   5  17   7        8.93       16.85      7.36 o 
  -6  18   7       43.20       41.16      6.48 o 
  -5  18   7       50.84       58.14      5.73 o 
  -4  18   7        0.01        6.74      5.34 o 
  -3  18   7       60.20       61.45      6.36 o 
  -2  18   7        7.49       12.22      5.71 o 
  -1  18   7        1.82       12.41      6.90 o 
   0  18   7      104.70       87.96      8.52 o 
   1  18   7      108.73      112.82     10.21 o 
   2  18   7       19.26       19.98      8.84 o 
   3  18   7        0.17       14.88      6.60 o 
   4  18   7        1.48        6.83      5.99 o 
  -5  19   7       17.26       21.76      5.37 o 
  -4  19   7       24.09       33.68      5.71 o 
  -3  19   7        2.04       -4.41      5.97 o 
  -2  19   7       53.60       56.36      6.12 o 
  -1  19   7        0.28       -7.04     10.75 o 
   0  19   7        2.65        6.05     10.55 o 
   1  19   7        8.19        4.57      7.15 o 
   2  19   7        0.76        1.05      7.20 o 
   3  19   7        8.63       14.80     23.77 o 
  -3  20   7       34.13       33.68      6.62 o 
  -2  20   7       52.77       60.68      6.22 o 
  -1  20   7        1.19       15.62      8.32 o 
   0  20   7       17.76       16.63     10.69 o 
   1  20   7       14.56       27.94     10.54 o 
   2  20   7       76.98       54.02      7.73 o 
 -11   0   8       27.93       37.62     18.96 o 
 -10   0   8      171.81      162.35      7.07 o 
  -9   0   8        9.12        1.61      6.94 o 
  -8   0   8      641.84      644.39     12.40 o 
  -7   0   8      952.15      963.76     36.30 o 
  -6   0   8     3558.94     3449.56     54.21 o 
  -5   0   8     1148.20     1077.45     13.22 o 
  -4   0   8       22.96       12.25     10.31 o 
  -3   0   8       93.07      147.31     10.79 o 
   1   0   8     2544.56     2608.94     20.62 o 
   2   0   8     1750.83     1783.12     43.27 o 
   3   0   8     2095.81     2062.04     32.19 o 
   4   0   8     4086.82     3968.33     15.58 o 
   5   0   8     2680.70     2665.04     13.13 o 
   6   0   8       18.43       31.35      8.21 o 
   7   0   8        0.13        5.52      6.73 o 
   8   0   8      196.09      195.69      7.49 o 
   9   0   8       75.53       77.87      6.22 o 
 -11   1   8       10.93        6.55      7.83 o 
 -10   1   8       45.15       55.43      5.80 o 
  -9   1   8        5.90       13.34      5.37 o 
  -8   1   8      709.91      741.12     11.43 o 
  -7   1   8      329.31      355.32     10.82 o 
  -6   1   8      230.35      237.56     13.15 o 
  -5   1   8      260.48      269.68      4.70 o 
  -4   1   8     1640.35     1680.21     25.61 o 
  -3   1   8        4.18        3.75      8.51 o 
  -2   1   8     1549.92     1635.10     15.55 o 
   1   1   8     2886.98     3085.20     14.96 o 
   2   1   8      163.69      213.15      6.14 o 
   3   1   8      174.22      194.63      4.56 o 
   4   1   8      196.37      173.69      6.24 o 
   5   1   8     1593.70     1582.08     13.19 o 
   6   1   8       41.93       57.27      4.47 o 
   7   1   8       54.67       47.14      4.92 o 
   8   1   8        9.40        9.95      4.86 o 
   9   1   8        3.33       17.98      8.05 o 
 -11   2   8        3.60       14.43      4.80 o 
 -10   2   8       91.04       94.55      6.01 o 
  -9   2   8        8.98        9.14      6.05 o 
  -8   2   8       77.14       78.52      4.76 o 
  -7   2   8      253.44      236.81      8.70 o 
  -6   2   8        3.53       -5.89      4.78 o 
  -5   2   8      254.16      236.25      6.03 o 
  -4   2   8       44.96       57.46      9.01 o 
  -3   2   8       41.23       46.10      7.46 o 
  -2   2   8     1342.55     1578.03     15.26 o 
   0   2   8     1721.29     1695.92     17.78 o 
   1   2   8     1070.03      976.21     21.43 o 
   2   2   8       76.41       79.18      7.66 o 
   3   2   8       40.14       40.71      4.34 o 
   4   2   8       90.07      103.27      5.25 o 
   5   2   8      319.51      302.10      6.33 o 
   6   2   8        9.16        4.93      4.74 o 
   7   2   8       28.86       31.98      4.78 o 
   8   2   8        0.20        6.72      4.94 o 
   9   2   8        1.77        0.69      5.26 o 
 -11   3   8        9.27        7.83      9.34 o 
 -10   3   8       20.83       21.34      5.08 o 
  -9   3   8      150.94      184.33     11.46 o 
  -8   3   8      843.84      825.46      8.86 o 
  -7   3   8      229.46      214.42      5.94 o 
  -6   3   8        1.03        8.48      5.48 o 
  -5   3   8     1222.73     1240.38      9.90 o 
  -4   3   8     1538.82     1528.14     24.08 o 
  -3   3   8     1188.18     1087.84     14.82 o 
  -2   3   8     1177.03     1206.29     14.03 o 
   0   3   8     1622.96     1849.05     16.09 o 
   1   3   8      248.65      303.68      8.62 o 
   2   3   8      379.86      401.67      5.93 o 
   3   3   8       83.59       85.45      4.95 o 
   4   3   8       34.50       39.30      4.26 o 
   5   3   8      608.99      656.50      6.29 o 
   6   3   8       10.44        7.85      4.22 o 
   7   3   8        0.54       -5.08      5.77 o 
   8   3   8      213.74      208.72      5.37 o 
   9   3   8       38.33       45.74      4.72 o 
 -10   4   8       20.29       20.74      6.54 o 
  -9   4   8       22.69       29.88      4.93 o 
  -8   4   8      275.10      262.44     13.68 o 
  -7   4   8      874.15      826.44     15.36 o 
  -6   4   8      989.44     1001.71     14.06 o 
  -5   4   8       74.82       82.83      5.07 o 
  -4   4   8      451.78      490.75      6.74 o 
  -3   4   8       70.07       86.99     10.08 o 
  -2   4   8     3563.36     3304.13     20.35 o 
  -1   4   8     1105.84     1010.95     15.22 o 
   0   4   8      250.78      332.75     11.79 o 
   1   4   8      412.23      407.30      9.72 o 
   2   4   8       12.62       10.20      4.94 o 
   3   4   8     1290.46     1195.53      7.86 o 
   4   4   8     3385.97     3240.17     10.20 o 
   5   4   8     1001.70      985.24      6.19 o 
   6   4   8       59.22       56.65      4.40 o 
   7   4   8       50.16       59.10      6.39 o 
   8   4   8      386.22      383.94      5.41 o 
   9   4   8      141.18      154.36      7.59 o 
 -10   5   8        0.69       -2.37      5.76 o 
  -9   5   8        1.23        9.18      4.90 o 
  -8   5   8       67.53       65.19      5.62 o 
  -7   5   8      169.94      203.55      7.19 o 
  -6   5   8      136.01      119.50      4.63 o 
  -5   5   8       13.88       15.33      4.69 o 
  -4   5   8       83.42       91.25     20.94 o 
  -3   5   8      415.32      397.97     18.00 o 
  -2   5   8      947.56      942.84     14.18 o 
  -1   5   8        0.02        3.29      5.59 o 
   0   5   8      946.66      823.54     13.56 o 
   1   5   8      419.50      443.09     10.16 o 
   2   5   8      508.61      468.85     16.35 o 
   3   5   8      744.28      706.26      7.44 o 
   4   5   8       35.46       36.04      8.38 o 
   5   5   8      759.91      769.18      8.25 o 
   6   5   8        0.03        5.62      4.75 o 
   7   5   8        1.30        1.66      5.21 o 
   8   5   8       28.01       19.80      4.14 o 
   9   5   8        1.06       -3.02      3.94 o 
 -10   6   8       14.98       31.02      4.50 o 
  -9   6   8        3.76       12.94      4.17 o 
  -8   6   8      176.05      183.92      4.81 o 
  -7   6   8       63.40       80.01      5.62 o 
  -6   6   8      395.70      390.17      9.63 o 
  -5   6   8      210.01      199.83      5.93 o 
  -4   6   8     1143.22     1171.52     13.48 o 
  -3   6   8      242.90      222.67      6.50 o 
  -2   6   8     1377.20     1387.03     15.61 o 
  -1   6   8     2130.50     2218.57     64.35 o 
   0   6   8     3856.94     3903.06    107.13 o 
   1   6   8      732.16      683.51      9.07 o 
   2   6   8       11.06        4.77      5.97 o 
   3   6   8      720.46      712.59      8.83 o 
   4   6   8      390.59      346.76      5.91 o 
   5   6   8        5.67        1.28      7.40 o 
   6   6   8       77.91       69.05      4.82 o 
   7   6   8       79.18       73.80      4.10 o 
   8   6   8       76.02       81.37      5.88 o 
   9   6   8       78.90       81.28      4.46 o 
 -10   7   8        1.95       14.06      5.89 o 
  -9   7   8       70.47       70.13      9.93 o 
  -8   7   8      508.81      501.34     13.09 o 
  -7   7   8      224.68      233.74      5.39 o 
  -6   7   8       25.21       41.31      6.99 o 
  -5   7   8        0.62        1.41      4.67 o 
  -4   7   8      128.42      139.67      5.77 o 
  -3   7   8      904.78      920.27      9.52 o 
  -2   7   8      883.39      947.65     22.17 o 
  -1   7   8      188.04      191.38      7.67 o 
   0   7   8     1360.96     1288.51     51.38 o 
   1   7   8       44.58       44.15      4.98 o 
   2   7   8      987.87      945.72      8.21 o 
   3   7   8      118.25      107.61      6.13 o 
   4   7   8        6.20        8.74      5.58 o 
   5   7   8      473.71      474.30      6.13 o 
   6   7   8       26.10       25.17      4.75 o 
   7   7   8       63.70       58.35      4.49 o 
   8   7   8       94.96      115.70      5.33 o 
   9   7   8        3.41        7.94      6.84 o 
 -10   8   8        1.16        8.97      9.19 o 
  -9   8   8       14.76        4.21      7.08 o 
  -8   8   8       52.82       53.35      6.71 o 
  -7   8   8      341.53      331.17      5.26 o 
  -6   8   8     1688.00     1557.81     15.16 o 
  -5   8   8       35.45       36.87     12.14 o 
  -4   8   8       13.46       -3.41      6.57 o 
  -3   8   8      602.69      623.31      8.77 o 
  -2   8   8      822.18      853.53     15.60 o 
  -1   8   8     2846.10     2773.75     42.11 o 
   0   8   8      148.67      175.43      7.46 o 
   1   8   8        9.51       22.61      5.97 o 
   2   8   8        0.02        6.29      5.30 o 
   3   8   8     1049.00      990.07     12.44 o 
   4   8   8      555.50      533.13      9.67 o 
   5   8   8      151.41      146.20      5.26 o 
   6   8   8       11.16        5.43      6.23 o 
   7   8   8        0.00       13.91     10.15 o 
   8   8   8      101.32      109.12      6.54 o 
 -10   9   8       21.69       34.84      8.96 o 
  -9   9   8        0.02       12.01      4.29 o 
  -8   9   8       12.27       16.66      4.29 o 
  -7   9   8        3.94       10.61      9.49 o 
  -6   9   8      420.16      413.80     17.54 o 
  -5   9   8        0.04       -2.82      5.46 o 
  -4   9   8       56.87       49.25      8.09 o 
  -3   9   8      210.15      222.47      6.28 o 
  -2   9   8       15.90       19.10      4.94 o 
  -1   9   8       58.29       81.81      6.92 o 
   0   9   8      103.98      108.69      7.21 o 
   1   9   8       82.80       88.42      6.92 o 
   2   9   8       41.27       44.99      5.55 o 
   3   9   8      271.05      254.85      8.41 o 
   4   9   8      162.98      140.34      6.21 o 
   5   9   8       49.32       62.72     15.62 o 
   6   9   8       13.41        9.49      4.84 o 
   7   9   8        7.21       17.26      5.10 o 
   8   9   8        0.08       -0.96      9.81 o 
  -9  10   8       32.89       42.47      5.80 o 
  -8  10   8       24.36       32.41      8.67 o 
  -7  10   8      267.73      258.52      5.70 o 
  -6  10   8      512.11      500.38      6.23 o 
  -5  10   8      181.46      174.25      5.31 o 
  -4  10   8      254.28      258.03      7.71 o 
  -3  10   8      477.24      496.52     10.89 o 
  -2  10   8     1016.16      993.89      8.16 o 
  -1  10   8     1220.56     1212.09     10.75 o 
   0  10   8      219.00      234.60     19.77 o 
   1  10   8      130.72      116.38     10.01 o 
   2  10   8      695.76      655.12      7.69 o 
   3  10   8      761.66      708.86      8.23 o 
   4  10   8      336.21      343.58      6.48 o 
   5  10   8       38.23       51.43      5.88 o 
   6  10   8        8.96       15.98     11.76 o 
   7  10   8       38.10       49.50     12.20 o 
   8  10   8       25.91       24.76      6.79 o 
  -9  11   8       30.88       45.06     12.44 o 
  -8  11   8      137.62      129.87     11.10 o 
  -7  11   8       50.81       53.62      4.95 o 
  -6  11   8      100.49       99.58      8.57 o 
  -5  11   8       27.28       24.49      4.82 o 
  -4  11   8      783.91      797.39     13.62 o 
  -3  11   8      650.54      636.63      6.83 o 
  -2  11   8      195.46      186.35      7.26 o 
  -1  11   8       40.47       40.58      6.86 o 
   0  11   8     1328.39     1366.29     11.77 o 
   1  11   8      171.50      184.00      5.76 o 
   2  11   8      762.13      760.61     17.55 o 
   3  11   8      514.09      499.38      6.33 o 
   4  11   8        0.40       11.59      5.12 o 
   5  11   8      140.95      137.64     16.89 o 
   6  11   8       17.14       16.85      9.31 o 
   7  11   8        0.16       -4.38      5.96 o 
   8  11   8       18.93       51.30      7.67 o 
  -9  12   8       10.34       11.09      6.45 o 
  -8  12   8       15.27        9.62      5.08 o 
  -7  12   8      164.74      149.42      5.25 o 
  -6  12   8       26.94       24.72      5.08 o 
  -5  12   8        2.60        1.77      4.21 o 
  -4  12   8        0.12        6.35      8.40 o 
  -3  12   8        6.19        4.89      5.62 o 
  -2  12   8      459.64      483.25     12.77 o 
  -1  12   8     1916.86     1865.17     48.64 o 
   0  12   8      213.44      231.90     15.12 o 
   1  12   8      130.03      140.79      6.43 o 
   2  12   8        3.14       12.69     11.64 o 
   3  12   8       40.75       57.13      7.58 o 
   4  12   8      210.97      198.10     31.16 o 
   5  12   8       27.47       37.20      4.74 o 
   6  12   8       14.32       33.15      6.91 o 
   7  12   8        1.77        2.99      4.98 o 
  -8  13   8        1.25        6.73      6.47 o 
  -7  13   8        8.48       16.18      4.95 o 
  -6  13   8       59.09       56.50      5.95 o 
  -5  13   8       51.66       47.97      4.44 o 
  -4  13   8        1.87       13.04      4.75 o 
  -3  13   8      227.21      238.45      6.15 o 
  -2  13   8        1.97        1.00      5.50 o 
  -1  13   8      148.38      150.30      7.29 o 
   0  13   8       47.68       56.00      7.54 o 
   1  13   8       13.82       18.87      8.95 o 
   2  13   8        4.65       12.77      4.58 o 
   3  13   8        9.57       -0.60      5.46 o 
   4  13   8       49.26       47.02      5.92 o 
   5  13   8       46.04       55.81      9.46 o 
   6  13   8       18.82       12.81      7.10 o 
   7  13   8       15.72        8.28     10.50 o 
  -8  14   8       38.40       45.82      4.52 o 
  -7  14   8      203.88      205.85      5.49 o 
  -6  14   8      258.23      238.14      5.88 o 
  -5  14   8      159.48      154.93      5.14 o 
  -4  14   8        8.82       10.53      4.73 o 
  -3  14   8        5.96       -0.95      7.40 o 
  -2  14   8      172.23      189.19      6.13 o 
  -1  14   8       92.76       81.02      6.97 o 
   0  14   8      508.50      464.68      8.75 o 
   1  14   8        9.81       13.69      6.21 o 
   2  14   8      238.09      224.05      5.59 o 
   3  14   8      639.62      595.59     19.81 o 
   4  14   8      437.96      441.96     11.10 o 
   5  14   8       22.44       40.67     13.70 o 
   6  14   8        1.72       16.95      8.98 o 
  -7  15   8        5.35       16.12      7.59 o 
  -6  15   8       29.13       31.75      5.21 o 
  -5  15   8        5.47        3.72      5.08 o 
  -4  15   8       35.02       31.12      5.72 o 
  -3  15   8      273.28      281.43      5.88 o 
  -2  15   8       92.15       93.65      5.98 o 
  -1  15   8       18.44       21.96      7.36 o 
   0  15   8      337.62      340.76      9.93 o 
   1  15   8       49.22       64.31      7.11 o 
   2  15   8      138.07      149.64      6.22 o 
   3  15   8      384.24      390.00     20.09 o 
   4  15   8        1.80       -3.36      7.09 o 
   5  15   8       18.79       22.99      5.18 o 
   6  15   8       57.55       60.59     15.20 o 
  -7  16   8        5.97       14.35      5.20 o 
  -6  16   8       11.78        8.23      4.96 o 
  -5  16   8        6.03        5.63      5.16 o 
  -4  16   8       80.13       89.19      7.08 o 
  -3  16   8       69.17       62.19      8.37 o 
  -2  16   8      262.65      264.16     14.21 o 
  -1  16   8       97.00      100.12      7.09 o 
   0  16   8        3.16        2.78      7.48 o 
   1  16   8       98.91       90.71     10.06 o 
   2  16   8      117.35      119.39      7.17 o 
   3  16   8        9.73       22.62     20.25 o 
   4  16   8        0.55        7.80     16.99 o 
   5  16   8       13.64       25.33     14.34 o 
  -6  17   8        4.07        4.60      5.47 o 
  -5  17   8       18.89       29.28      6.22 o 
  -4  17   8        0.11        6.79      5.74 o 
  -3  17   8        4.45        2.28      5.71 o 
  -2  17   8        6.09       11.34      5.60 o 
  -1  17   8        0.37        5.28      7.64 o 
   0  17   8        0.12       -3.91      8.02 o 
   1  17   8       17.42       17.78      9.61 o 
   2  17   8       13.13       11.71      6.92 o 
   3  17   8       13.67       28.23      7.19 o 
   4  17   8        0.00        8.77      7.32 o 
   5  17   8       19.87       20.30      5.93 o 
  -5  18   8        8.03       18.95      5.05 o 
  -4  18   8       56.55       59.31      6.54 o 
  -3  18   8        0.59        5.99      5.84 o 
  -2  18   8       73.15       88.72      6.08 o 
  -1  18   8      133.73      134.86      6.41 o 
   0  18   8        1.21        3.15      6.29 o 
   1  18   8        0.44        4.20      6.86 o 
   2  18   8        9.25       15.09      5.13 o 
   3  18   8       41.63       36.65      6.00 o 
   4  18   8      136.36      128.83      6.45 o 
  -4  19   8        0.57        8.11      5.48 o 
  -3  19   8       40.42       35.44      6.17 o 
  -2  19   8       10.77       11.24      7.36 o 
  -1  19   8       41.83       43.75      7.96 o 
   0  19   8       28.25       33.74      6.67 o 
   1  19   8        1.14        1.93     10.19 o 
   2  19   8       89.06      102.81     10.77 o 
   3  19   8       64.94       65.59      7.96 o 
  -3  20   8       13.61       25.20      6.21 o 
  -2  20   8        9.59       16.63      7.51 o 
  -1  20   8        0.16       11.68      8.12 o 
   0  20   8       52.17       59.44     10.77 o 
   1  20   8       35.47       68.09     10.58 o 
 -11   1   9        9.56       11.44      5.34 o 
 -10   1   9        0.70        2.71      9.15 o 
  -9   1   9       97.73       76.94      4.64 o 
  -8   1   9       34.56       48.84      7.61 o 
  -7   1   9      740.45      714.96     19.83 o 
  -6   1   9       52.28       57.25      4.53 o 
  -5   1   9      245.51      252.44     11.50 o 
  -4   1   9     1045.03     1026.09      8.31 o 
  -3   1   9      897.10     1030.56     10.16 o 
   1   1   9      684.29      780.41     12.82 o 
   2   1   9       31.68       54.90      5.01 o 
   3   1   9      263.66      261.69      4.89 o 
   4   1   9        0.08       -6.52      4.35 o 
   5   1   9     1476.62     1494.92     16.12 o 
   6   1   9      195.70      191.87      5.11 o 
   7   1   9      236.59      231.04      6.52 o 
   8   1   9        6.41       13.66      4.43 o 
   9   1   9        7.42       13.41      5.23 o 
 -11   2   9      177.24      171.66      5.30 o 
 -10   2   9      271.31      262.20     17.16 o 
  -9   2   9        0.47       15.35      5.56 o 
  -8   2   9      207.68      204.10     11.21 o 
  -7   2   9      541.11      539.44      8.47 o 
  -6   2   9     3887.08     3773.59     59.98 o 
  -5   2   9      105.08       96.43      9.03 o 
  -4   2   9     1141.70     1174.09      8.70 o 
  -3   2   9      551.75      633.13     12.91 o 
  -2   2   9      644.80      765.76     14.06 o 
   0   2   9      877.95      801.27     13.89 o 
   1   2   9      756.64      717.51      8.48 o 
   2   2   9      235.30      233.09      6.26 o 
   3   2   9      441.14      486.17      6.17 o 
   4   2   9     1931.79     1926.92     12.28 o 
   5   2   9      933.94      971.17      6.95 o 
   6   2   9       24.19       27.93      4.23 o 
   7   2   9       29.74       35.45      4.05 o 
   8   2   9       12.73       14.53      5.21 o 
   9   2   9        0.40        4.20      5.15 o 
 -10   3   9        1.68       18.44     14.37 o 
  -9   3   9       17.64       39.81      4.89 o 
  -8   3   9      135.26      142.20      6.15 o 
  -7   3   9        5.46        7.43      6.06 o 
  -6   3   9     1088.64     1071.45     18.15 o 
  -5   3   9      129.51      145.19      6.80 o 
  -4   3   9      529.44      592.17      8.68 o 
  -3   3   9      691.94      680.39     13.29 o 
  -2   3   9      185.66      142.17      8.46 o 
   0   3   9      193.78      170.83      8.36 o 
   1   3   9      299.06      295.55     15.35 o 
   2   3   9       26.04       16.05      5.62 o 
   3   3   9      233.92      223.56      5.35 o 
   4   3   9        7.55       18.16      4.27 o 
   5   3   9     1179.30     1140.68      6.52 o 
   6   3   9      307.27      344.67      8.44 o 
   7   3   9       51.73       66.19      4.92 o 
   8   3   9       10.67       13.17      4.96 o 
   9   3   9        1.95       14.12      5.14 o 
 -10   4   9       14.04       11.60      5.32 o 
  -9   4   9        6.64       11.33      4.31 o 
  -8   4   9        1.04       -7.32      4.88 o 
  -7   4   9      287.56      260.03      9.49 o 
  -6   4   9       92.33       89.26      6.32 o 
  -5   4   9      618.12      645.79      9.90 o 
  -4   4   9     3096.47     3137.26     86.89 o 
  -3   4   9     5018.76     5367.13     24.60 o 
  -2   4   9     3899.34     4179.30     22.08 o 
  -1   4   9      417.91      476.79     12.37 o 
   0   4   9       14.91       40.42     10.29 o 
   1   4   9      142.21      164.78      6.50 o 
   2   4   9      247.06      280.57      5.35 o 
   3   4   9      121.69      103.23      5.22 o 
   4   4   9      425.67      378.11      5.36 o 
   5   4   9      288.46      286.94      5.11 o 
   6   4   9      161.56      136.65      4.63 o 
   7   4   9       73.45       82.77      9.32 o 
   8   4   9        3.76        6.57      4.39 o 
   9   4   9        5.43        4.29      5.80 o 
 -10   5   9       92.83       95.95      7.62 o 
  -9   5   9       12.71       13.56      5.67 o 
  -8   5   9       44.98       71.19      6.81 o 
  -7   5   9     1058.22     1055.99     24.55 o 
  -6   5   9       21.13       28.42      4.19 o 
  -5   5   9      503.99      529.11      6.10 o 
  -4   5   9      527.83      520.59     13.74 o 
  -3   5   9      157.16      181.78     10.50 o 
  -2   5   9      247.79      287.92      8.50 o 
  -1   5   9       90.55      107.25      6.12 o 
   0   5   9      927.30      851.05     13.49 o 
   1   5   9     1268.66     1245.07     14.55 o 
   2   5   9      577.52      546.14      6.63 o 
   3   5   9      172.74      162.84      4.82 o 
   4   5   9       32.54       23.86      7.21 o 
   5   5   9     1203.07     1166.96      7.53 o 
   6   5   9      605.22      586.24     10.41 o 
   7   5   9      234.04      230.40      5.10 o 
   8   5   9       53.15       54.16      4.56 o 
   9   5   9        2.15        0.57      7.99 o 
 -10   6   9       64.41       57.72      5.26 o 
  -9   6   9       14.45       22.04     11.65 o 
  -8   6   9       72.27       68.27      8.79 o 
  -7   6   9      331.15      294.42      4.70 o 
  -6   6   9     3204.18     3168.12     43.82 o 
  -5   6   9      810.86      830.21      6.78 o 
  -4   6   9        6.29       -1.93      9.98 o 
  -3   6   9       59.05       65.77      5.95 o 
  -2   6   9        0.14        2.29      6.84 o 
  -1   6   9     2762.83     2642.56     23.61 o 
   0   6   9     3116.88     3185.25    136.41 o 
   1   6   9      405.57      392.63      8.86 o 
   2   6   9       44.26       47.42      4.90 o 
   3   6   9      494.33      449.91     19.15 o 
   4   6   9      282.20      317.25      6.46 o 
   5   6   9      745.49      734.28      9.95 o 
   6   6   9       32.32       40.89      4.86 o 
   7   6   9      193.99      186.01      5.05 o 
   8   6   9        2.85        5.70      4.50 o 
 -10   7   9        1.09        2.77      5.93 o 
  -9   7   9        4.00       12.85      5.60 o 
  -8   7   9        1.77       -3.51      4.58 o 
  -7   7   9        9.23       16.00      8.91 o 
  -6   7   9        9.73        8.85      5.69 o 
  -5   7   9       15.70        8.03      4.75 o 
  -4   7   9      122.39       87.84      5.10 o 
  -3   7   9        6.80       10.55      8.21 o 
  -2   7   9      723.53      705.11      9.11 o 
  -1   7   9      350.05      344.31      7.00 o 
   0   7   9     3303.11     3235.06     63.79 o 
   1   7   9      297.16      289.34      7.51 o 
   2   7   9       64.08       71.47      5.82 o 
   3   7   9      212.70      186.30     12.40 o 
   4   7   9       88.42       72.96      8.07 o 
   5   7   9        0.96        3.27      4.87 o 
   6   7   9       58.89       56.67      5.68 o 
   7   7   9       18.89       23.19      6.78 o 
   8   7   9       36.14       54.36      8.67 o 
 -10   8   9       74.10       73.84      4.51 o 
  -9   8   9        1.80        2.50     12.93 o 
  -8   8   9       28.72       18.11      5.54 o 
  -7   8   9       21.43       28.03      4.34 o 
  -6   8   9      274.63      283.30      6.19 o 
  -5   8   9      748.27      748.77      7.56 o 
  -4   8   9      443.65      502.83      7.40 o 
  -3   8   9      102.68      136.52      6.22 o 
  -2   8   9     1689.34     1785.59     11.60 o 
  -1   8   9     1553.95     1570.14     15.13 o 
   0   8   9     1283.36     1294.44     31.93 o 
   1   8   9      670.31      673.50     22.60 o 
   2   8   9      245.37      273.62      8.40 o 
   3   8   9      131.14      109.64      6.13 o 
   4   8   9      623.70      619.03     10.93 o 
   5   8   9       10.42       21.99      5.62 o 
   6   8   9        5.47       14.64      4.35 o 
   7   8   9       17.97       27.55      5.01 o 
   8   8   9       10.70       14.62      7.67 o 
 -10   9   9       23.11       24.68      6.14 o 
  -9   9   9       43.21       45.87      5.11 o 
  -8   9   9       73.08       86.58      6.87 o 
  -7   9   9       71.06       76.64      7.87 o 
  -6   9   9       95.30       92.41      4.60 o 
  -5   9   9      263.65      282.83      6.24 o 
  -4   9   9      925.22      882.69     21.95 o 
  -3   9   9      357.10      364.85     10.10 o 
  -2   9   9      387.78      387.63     18.28 o 
  -1   9   9      136.21      127.48      7.02 o 
   0   9   9     2591.26     2524.33     45.45 o 
   1   9   9     3871.50     3815.49     64.29 o 
   2   9   9       64.72       78.36      5.52 o 
   3   9   9      124.77      102.94      4.43 o 
   4   9   9        5.70        9.81      6.67 o 
   5   9   9      343.22      324.07     13.46 o 
   6   9   9      450.25      425.52      8.16 o 
   7   9   9      130.86      123.76      5.69 o 
   8   9   9        4.22        5.77      4.76 o 
  -9  10   9       28.29       34.48      4.52 o 
  -8  10   9       22.91       32.43      5.70 o 
  -7  10   9       59.41       55.98      8.29 o 
  -6  10   9      668.97      666.40      9.54 o 
  -5  10   9      563.86      551.25      7.33 o 
  -4  10   9      245.25      265.86     31.65 o 
  -3  10   9       76.94       71.93      4.94 o 
  -2  10   9      704.37      664.76     15.96 o 
  -1  10   9     2930.52     2929.74    140.21 o 
   0  10   9      387.31      364.97      8.54 o 
   1  10   9      132.18      108.68      6.35 o 
   2  10   9       54.40       86.51      7.28 o 
   3  10   9       36.39       33.26      6.11 o 
   4  10   9      146.66      141.53      7.04 o 
   5  10   9      305.59      303.70     14.45 o 
   6  10   9       41.18       37.61      5.32 o 
   7  10   9       37.66       43.92      9.37 o 
   8  10   9        6.32       13.11      6.69 o 
  -9  11   9       15.04       12.88      9.13 o 
  -8  11   9        8.33       -0.10      5.90 o 
  -7  11   9       13.77       14.31      4.29 o 
  -6  11   9        4.31        9.38      5.58 o 
  -5  11   9      549.25      561.82      6.95 o 
  -4  11   9       90.13       99.30      4.65 o 
  -3  11   9      297.74      291.54      7.03 o 
  -2  11   9      365.74      328.86      7.82 o 
  -1  11   9        7.94       22.12      9.03 o 
   0  11   9      813.21      832.43     10.10 o 
   1  11   9       81.46       75.95      5.37 o 
   2  11   9        0.72        1.92      5.06 o 
   3  11   9      242.07      228.96      9.44 o 
   4  11   9      564.56      490.85     16.36 o 
   5  11   9       60.15       56.27     17.07 o 
   6  11   9        2.08       -8.13      5.42 o 
   7  11   9       10.55        8.22     10.92 o 
  -9  12   9        0.31        1.46      5.23 o 
  -8  12   9       32.99       28.23      4.56 o 
  -7  12   9       44.22       40.94      5.17 o 
  -6  12   9      474.01      471.26      9.06 o 
  -5  12   9      649.77      638.50      7.52 o 
  -4  12   9        2.91        2.83     12.13 o 
  -3  12   9        8.42       14.99      4.68 o 
  -2  12   9      221.49      205.10     15.22 o 
  -1  12   9      501.19      472.81      8.45 o 
   0  12   9     1181.73     1180.84     19.58 o 
   1  12   9      114.50      105.84      5.55 o 
   2  12   9       75.35       82.30      8.09 o 
   3  12   9       96.19       93.37     11.35 o 
   4  12   9       52.72       66.62     13.88 o 
   5  12   9      125.61      136.32      8.04 o 
   6  12   9        0.37        1.01      5.46 o 
   7  12   9       12.69       10.62      8.38 o 
  -8  13   9        9.47       30.74     13.21 o 
  -7  13   9       53.44       49.41      7.48 o 
  -6  13   9        1.73       -1.09      4.89 o 
  -5  13   9       63.85       72.01      4.96 o 
  -4  13   9       19.73       11.76      4.75 o 
  -3  13   9        3.69        7.95      4.78 o 
  -2  13   9      202.36      214.55      7.57 o 
  -1  13   9       42.27       35.00      6.65 o 
   0  13   9     1014.13     1029.20     11.25 o 
   1  13   9      827.17      786.32      9.24 o 
   2  13   9      382.15      361.21      7.25 o 
   3  13   9       69.75       72.99      8.01 o 
   4  13   9       14.45        7.79     16.64 o 
   5  13   9       23.49       33.61      9.21 o 
   6  13   9      343.95      329.90     10.94 o 
   7  13   9       99.37      108.61      7.70 o 
  -8  14   9       13.76        5.35      4.89 o 
  -7  14   9        3.95        0.78      4.74 o 
  -6  14   9       65.78       75.40      4.97 o 
  -5  14   9       25.60       32.60      4.88 o 
  -4  14   9       25.39       31.30      6.00 o 
  -3  14   9       36.52       28.53      5.77 o 
  -2  14   9      261.50      239.57      8.14 o 
  -1  14   9      536.62      549.42      8.73 o 
   0  14   9      230.99      222.94      8.25 o 
   1  14   9       40.01       42.53      8.41 o 
   2  14   9       28.86       18.24      6.73 o 
   3  14   9       21.77       29.59      6.93 o 
   4  14   9        8.59       10.22      5.71 o 
   5  14   9       91.03       99.05      6.18 o 
   6  14   9        4.81       12.59     10.84 o 
  -7  15   9        0.99        4.80      5.23 o 
  -6  15   9        5.08        6.87      4.28 o 
  -5  15   9        0.21        2.30      4.53 o 
  -4  15   9       36.69       58.17      7.37 o 
  -3  15   9       25.28       34.74      5.51 o 
  -2  15   9       82.34       82.30     13.91 o 
  -1  15   9        4.28        0.43      5.97 o 
   0  15   9        6.69       10.05      7.54 o 
   1  15   9       22.98       31.02      6.92 o 
   2  15   9       39.00       51.21      7.88 o 
   3  15   9        4.81       -3.37      6.73 o 
   4  15   9        0.01       -3.85      8.93 o 
   5  15   9        9.77       28.71      7.00 o 
   6  15   9       21.52       31.48      5.92 o 
  -7  16   9      137.77      130.85      4.84 o 
  -6  16   9      116.65      126.49      6.63 o 
  -5  16   9      143.04      137.10      4.96 o 
  -4  16   9        0.07       19.67      6.16 o 
  -3  16   9        1.60        3.91      6.71 o 
  -2  16   9       35.84       35.93      7.69 o 
  -1  16   9      204.34      201.20      8.21 o 
   0  16   9      168.91      156.54      8.19 o 
   1  16   9        8.24        0.15      9.69 o 
   2  16   9        8.46       21.45     17.95 o 
   3  16   9       32.04       39.70      6.87 o 
   4  16   9      109.30      136.09     15.41 o 
   5  16   9       57.10       75.32      6.76 o 
  -6  17   9        0.82        5.08      5.24 o 
  -5  17   9      167.39      164.28      9.80 o 
  -4  17   9       81.78       86.11      5.35 o 
  -3  17   9       14.83        9.87      6.65 o 
  -2  17   9      130.72      135.89      7.29 o 
  -1  17   9       43.61       47.37      5.87 o 
   0  17   9       70.07       63.19      8.41 o 
   1  17   9      130.15      130.24     10.44 o 
   2  17   9       18.69       28.73      5.64 o 
   3  17   9        1.50       27.69     24.41 o 
   4  17   9       23.12       43.29     17.87 o 
  -5  18   9        0.62       -6.15      5.21 o 
  -4  18   9       87.47       89.49      6.71 o 
  -3  18   9       69.03       75.18      7.90 o 
  -2  18   9        1.21       10.63      7.08 o 
  -1  18   9       66.20       72.54      7.30 o 
   0  18   9       36.71       34.68      8.40 o 
   1  18   9        6.24       21.25      7.30 o 
   2  18   9        1.93       -1.70     10.00 o 
   3  18   9        0.09       10.95      9.51 o 
   4  18   9        7.76       19.89      6.35 o 
  -4  19   9        0.50       11.16      6.16 o 
  -3  19   9       47.46       48.78      6.24 o 
  -2  19   9       20.91       19.18      7.42 o 
  -1  19   9       28.06       29.32      8.15 o 
   0  19   9       24.37        9.52     10.81 o 
   1  19   9       18.89       24.29     10.19 o 
   2  19   9        0.29       15.57     10.25 o 
  -2  20   9       17.18       24.90      8.42 o 
  -1  20   9      109.71      115.28      8.14 o 
   0  20   9       82.35       82.98     11.02 o 
   1  20   9        0.27       -5.53     10.67 o 
 -10   0  10      774.98      725.73     10.40 o 
  -9   0  10      117.02      141.53     10.27 o 
  -8   0  10      506.14      505.92      9.13 o 
  -7   0  10     1011.63      929.83     10.73 o 
  -6   0  10      539.79      571.36     11.19 o 
  -5   0  10        5.59      -10.03      6.69 o 
  -4   0  10     1313.96     1356.43     14.47 o 
  -3   0  10     1075.91     1048.51     12.08 o 
   1   0  10      173.15      214.61      8.17 o 
   2   0  10      901.07      963.82     14.03 o 
   3   0  10       59.46       68.99     17.74 o 
   4   0  10       93.26       78.71      9.89 o 
   5   0  10      808.15      771.85      8.14 o 
   6   0  10      958.57      915.70      9.22 o 
   7   0  10       27.26       45.56      6.77 o 
   8   0  10       16.65       23.91      5.77 o 
   9   0  10        6.88        2.75      7.32 o 
 -10   1  10       24.35       28.63      8.12 o 
  -9   1  10       67.27       70.41      8.13 o 
  -8   1  10       17.62       35.56      4.76 o 
  -7   1  10        1.45        4.22      6.73 o 
  -6   1  10       39.80       50.21      8.25 o 
  -5   1  10        1.78       -4.13     20.91 o 
  -4   1  10      876.55      919.32     20.00 o 
  -3   1  10       38.11       17.03     11.27 o 
   0   1  10       63.69       78.76      8.05 o 
   1   1  10      451.23      466.41     10.38 o 
   2   1  10      343.67      360.35      6.44 o 
   3   1  10      295.88      251.83      6.11 o 
   4   1  10      349.85      376.23      5.55 o 
   5   1  10       32.81       34.49      4.33 o 
   6   1  10      324.89      324.11      6.45 o 
   7   1  10      306.77      293.66      7.38 o 
   8   1  10       36.69       49.86      7.15 o 
   9   1  10        3.09        3.11      6.07 o 
 -10   2  10       31.68       27.23      5.19 o 
  -9   2  10        0.28       17.05     12.94 o 
  -8   2  10        1.92       10.67      8.22 o 
  -7   2  10       55.68       45.92      4.76 o 
  -6   2  10      322.58      280.30      7.58 o 
  -5   2  10        1.22        1.57      6.92 o 
  -4   2  10      435.20      452.30     17.51 o 
  -3   2  10     1813.81     1728.19     14.47 o 
  -2   2  10     1338.93     1420.43     15.53 o 
   0   2  10       86.64      119.14      8.07 o 
   1   2  10      189.90      181.15      9.38 o 
   2   2  10       58.27       79.02      8.43 o 
   3   2  10        0.70        4.81      4.64 o 
   4   2  10      227.46      216.26      8.96 o 
   5   2  10      276.23      280.06      4.58 o 
   6   2  10       74.47       99.88      5.26 o 
   7   2  10        5.63       11.33      5.36 o 
   8   2  10       20.24       24.29      5.95 o 
   9   2  10        1.41        6.50      4.69 o 
 -10   3  10       98.56       74.71      4.36 o 
  -9   3  10      285.54      285.59      5.57 o 
  -8   3  10      268.95      249.71     11.19 o 
  -7   3  10      433.96      429.46     13.03 o 
  -6   3  10      176.92      186.07     10.14 o 
  -5   3  10        4.75       11.91      5.29 o 
  -4   3  10       31.48       41.66      6.89 o 
  -3   3  10     2013.67     2139.76     17.03 o 
  -2   3  10     2286.52     2278.89     17.86 o 
   0   3  10      130.89      107.81      7.84 o 
   1   3  10      631.43      653.55     22.72 o 
   2   3  10        0.25        4.67      4.12 o 
   3   3  10      723.69      704.31     12.51 o 
   4   3  10       16.54       16.50      4.80 o 
   5   3  10      589.84      577.47      7.44 o 
   6   3  10      492.47      466.34     11.15 o 
   7   3  10      462.76      460.60      4.88 o 
   8   3  10        2.99        3.65      5.06 o 
   9   3  10        1.68       11.71      4.68 o 
 -10   4  10      324.72      329.88      6.47 o 
  -9   4  10       75.86       86.30      6.69 o 
  -8   4  10        1.55       -4.45      5.97 o 
  -7   4  10       29.22       51.17     13.35 o 
  -6   4  10     1169.50     1117.75     22.15 o 
  -5   4  10     1685.32     1647.11     19.82 o 
  -4   4  10      799.95      838.56     18.26 o 
  -3   4  10      422.01      469.44     12.08 o 
  -2   4  10      299.35      308.74     11.19 o 
   0   4  10     1144.75     1034.87     11.91 o 
   1   4  10       12.07       11.46      7.10 o 
   2   4  10      137.79      142.22      5.13 o 
   3   4  10       96.12      106.37      9.19 o 
   4   4  10       10.85       24.74      5.32 o 
   5   4  10      707.34      695.33     13.00 o 
   6   4  10      461.46      455.62      5.33 o 
   7   4  10        1.57       -1.28      7.15 o 
   8   4  10       22.67       42.07      6.61 o 
 -10   5  10       67.92       67.38      5.34 o 
  -9   5  10        0.21        6.30      7.14 o 
  -8   5  10        2.97        8.99      4.19 o 
  -7   5  10       66.97       70.40      4.48 o 
  -6   5  10       13.30        5.48      5.48 o 
  -5   5  10       80.99       55.83      5.19 o 
  -4   5  10      911.71      875.07     10.85 o 
  -3   5  10       47.29       63.95     10.06 o 
  -2   5  10      802.42      828.78     11.46 o 
  -1   5  10     2718.80     2799.96     67.47 o 
   0   5  10      182.02      217.38      8.36 o 
   1   5  10       18.59       23.84      6.58 o 
   2   5  10        0.81       12.77      6.88 o 
   3   5  10       41.16       42.75      6.87 o 
   4   5  10      389.30      368.29     11.12 o 
   5   5  10      216.26      220.26      9.17 o 
   6   5  10       37.82       51.44      4.34 o 
   7   5  10      390.44      370.64      8.17 o 
   8   5  10       18.13       30.50      4.53 o 
 -10   6  10       58.39       42.92      4.24 o 
  -9   6  10       10.76        6.83      4.31 o 
  -8   6  10        2.77        4.46      6.51 o 
  -7   6  10      206.87      208.42     11.47 o 
  -6   6  10      229.09      226.47      4.85 o 
  -5   6  10      294.81      311.68      9.31 o 
  -4   6  10      601.44      689.22      8.51 o 
  -3   6  10     1399.80     1460.14     14.93 o 
  -2   6  10     1160.37     1279.83     12.99 o 
  -1   6  10      357.57      383.14     22.39 o 
   0   6  10      245.13      252.10      7.14 o 
   1   6  10       42.96       36.18      6.70 o 
   2   6  10      112.70      140.29      5.52 o 
   3   6  10      242.29      262.27      7.29 o 
   4   6  10      655.01      614.82      6.33 o 
   5   6  10      110.44      109.06      4.99 o 
   6   6  10      222.50      220.04      5.91 o 
   7   6  10       10.28       25.89      4.65 o 
   8   6  10       75.21       73.53      5.40 o 
 -10   7  10       55.37       70.62      5.33 o 
  -9   7  10      157.59      142.47     11.15 o 
  -8   7  10       24.69       37.88      4.64 o 
  -7   7  10      377.25      393.54     10.25 o 
  -6   7  10      249.17      248.59      5.41 o 
  -5   7  10       58.43       59.04      5.07 o 
  -4   7  10     2452.05     2493.13     22.79 o 
  -3   7  10     1278.15     1197.27     12.10 o 
  -2   7  10      344.15      352.84     10.00 o 
  -1   7  10        0.54        6.16      5.57 o 
   0   7  10       57.36       63.63      5.72 o 
   1   7  10     1991.07     1979.47     15.95 o 
   2   7  10     1138.93     1158.21      9.54 o 
   3   7  10      391.90      395.76      7.61 o 
   4   7  10       19.27       16.37     11.36 o 
   5   7  10      289.53      271.97      7.79 o 
   6   7  10      475.79      474.38      6.38 o 
   7   7  10      387.75      380.78     11.71 o 
   8   7  10       88.51       92.62      6.74 o 
 -10   8  10       22.40       10.46      8.19 o 
  -9   8  10        3.72        0.80      4.98 o 
  -8   8  10       19.25       16.74      6.94 o 
  -7   8  10        5.77        2.90      4.79 o 
  -6   8  10      997.23      926.66     17.54 o 
  -5   8  10      664.98      660.66     20.70 o 
  -4   8  10      378.42      364.25      8.11 o 
  -3   8  10       38.31       39.88      6.88 o 
  -2   8  10      450.88      448.03      8.41 o 
  -1   8  10      523.65      530.68     21.48 o 
   0   8  10     1868.10     1922.40     59.16 o 
   1   8  10     3124.42     3024.33    171.39 o 
   2   8  10      111.37      120.58      4.58 o 
   3   8  10       55.18       60.12      4.85 o 
   4   8  10        0.98       11.79      5.76 o 
   5   8  10      261.25      262.84      6.84 o 
   6   8  10       86.81      104.33      5.00 o 
   7   8  10       15.65        9.02      5.26 o 
   8   8  10        1.82        9.69      5.50 o 
  -9   9  10        2.90        9.51      4.16 o 
  -8   9  10        0.70        1.98      6.36 o 
  -7   9  10        4.33       14.70      4.72 o 
  -6   9  10       52.23       71.72      5.75 o 
  -5   9  10      110.63      103.27      5.55 o 
  -4   9  10        0.62        1.05      5.74 o 
  -3   9  10      225.47      228.93      7.30 o 
  -2   9  10      191.70      190.32      7.09 o 
  -1   9  10       82.22      103.96      9.22 o 
   0   9  10      414.03      420.97     21.15 o 
   1   9  10        0.34        9.24     10.16 o 
   2   9  10       64.25       66.15      4.34 o 
   3   9  10       25.36       14.85      5.24 o 
   4   9  10      168.75      172.34      6.76 o 
   5   9  10       62.48       61.32      6.45 o 
   6   9  10        1.20        1.12      8.37 o 
   7   9  10       17.79       17.83      5.35 o 
   8   9  10        2.30        4.44      9.09 o 
  -9  10  10        0.41        2.62      5.44 o 
  -8  10  10       19.77       12.79      4.48 o 
  -7  10  10       39.01       34.15      5.25 o 
  -6  10  10      214.34      212.38      5.42 o 
  -5  10  10      870.37      817.73     24.88 o 
  -4  10  10      185.41      208.41     16.25 o 
  -3  10  10       15.38       14.91      4.94 o 
  -2  10  10        9.35        2.30      7.33 o 
  -1  10  10        7.80       17.35      5.59 o 
   0  10  10      883.91      856.00     37.12 o 
   1  10  10     1138.53     1099.45     38.24 o 
   2  10  10       65.57       82.65      4.99 o 
   3  10  10        8.74       13.76      4.31 o 
   4  10  10      390.99      373.97     10.82 o 
   5  10  10      222.25      228.44      5.11 o 
   6  10  10       43.44       56.30      5.75 o 
   7  10  10        2.52        8.74      7.31 o 
  -9  11  10      108.60      125.77      9.36 o 
  -8  11  10       78.81       84.85      5.24 o 
  -7  11  10        1.69        0.86      6.91 o 
  -6  11  10       61.36       57.28      4.55 o 
  -5  11  10       63.44       63.52      8.53 o 
  -4  11  10      467.88      461.85     14.84 o 
  -3  11  10       38.66       39.16      5.61 o 
  -2  11  10       45.43       57.14      5.72 o 
  -1  11  10       89.50       91.92      7.14 o 
   0  11  10        7.30       15.87      6.05 o 
   1  11  10     1845.09     1827.12     39.39 o 
   2  11  10     1412.31     1460.21     10.73 o 
   3  11  10      146.95      145.82      6.83 o 
   4  11  10        7.42       26.39     12.15 o 
   5  11  10        0.98        5.58     11.30 o 
   6  11  10      175.49      165.67      5.40 o 
   7  11  10      172.36      189.52     10.92 o 
  -8  12  10       49.47       57.77      6.99 o 
  -7  12  10       43.34       41.76      5.14 o 
  -6  12  10       16.94       18.33      5.68 o 
  -5  12  10      124.75      117.86      4.35 o 
  -4  12  10       64.26       63.67      4.92 o 
  -3  12  10        2.14       -1.61      4.87 o 
  -2  12  10      125.28      109.24     11.20 o 
  -1  12  10      286.76      297.57     20.36 o 
   0  12  10      600.94      574.60     28.94 o 
   1  12  10      588.60      598.84      9.73 o 
   2  12  10        0.80        3.44      5.85 o 
   3  12  10      197.48      196.82     10.61 o 
   4  12  10        0.00       -1.29     13.95 o 
   5  12  10       32.13       44.18      5.65 o 
   6  12  10       17.08       31.94      5.79 o 
   7  12  10        0.04       -8.42     26.30 o 
  -8  13  10       22.81       29.16      4.76 o 
  -7  13  10       38.64       37.98      5.11 o 
  -6  13  10       93.49      101.68      5.18 o 
  -5  13  10        7.70        6.59      4.76 o 
  -4  13  10        7.92       16.20      5.50 o 
  -3  13  10      104.14       97.62      9.08 o 
  -2  13  10      140.59      135.90      7.16 o 
  -1  13  10       87.98       86.22      7.17 o 
   0  13  10       35.43       19.41      6.94 o 
   1  13  10       35.97       43.30      7.70 o 
   2  13  10       49.84       57.14     17.23 o 
   3  13  10        7.04       -1.92      5.76 o 
   4  13  10        0.01       10.75      4.82 o 
   5  13  10        0.48       -1.43     15.22 o 
   6  13  10        2.21       10.28      7.31 o 
  -8  14  10        5.78       13.04      6.71 o 
  -7  14  10       27.24       35.24      8.57 o 
  -6  14  10       46.20       53.09      4.58 o 
  -5  14  10      172.02      172.45      5.26 o 
  -4  14  10       13.05       13.71      6.43 o 
  -3  14  10       21.17       32.11      5.90 o 
  -2  14  10        7.29       15.28      9.04 o 
  -1  14  10       35.86       45.83      7.74 o 
   0  14  10      493.69      481.29      7.64 o 
   1  14  10      191.83      166.38      6.28 o 
   2  14  10       92.30       82.28      7.06 o 
   3  14  10       74.71       69.71      7.19 o 
   4  14  10       36.64       50.69      7.24 o 
   5  14  10       47.34       53.68      7.77 o 
   6  14  10       63.93       81.26      6.44 o 
  -7  15  10        0.11       -0.17      5.26 o 
  -6  15  10       14.21       15.15      4.52 o 
  -5  15  10        2.18       14.57      7.56 o 
  -4  15  10       67.47       71.71      5.73 o 
  -3  15  10        3.38       13.88      5.62 o 
  -2  15  10      102.10       97.16     12.49 o 
  -1  15  10       39.43       37.73      6.78 o 
   0  15  10       50.55       53.56      6.07 o 
   1  15  10      144.51      162.19     12.01 o 
   2  15  10      395.29      366.28      8.32 o 
   3  15  10        3.58       15.70      9.82 o 
   4  15  10       20.20       30.06     16.24 o 
   5  15  10        1.99        9.90     12.71 o 
  -6  16  10        0.61       12.90      7.62 o 
  -5  16  10        0.12        1.11      4.52 o 
  -4  16  10       14.41       16.16      5.07 o 
  -3  16  10        5.58       -1.17      4.91 o 
  -2  16  10       56.68       57.14      7.29 o 
  -1  16  10        7.50       10.15      7.67 o 
   0  16  10      114.35      107.64      7.94 o 
   1  16  10       15.08       13.31      6.90 o 
   2  16  10       83.33       64.27      7.32 o 
   3  16  10       32.88       35.88     10.56 o 
   4  16  10        0.64        2.15     10.78 o 
   5  16  10       89.93       94.87      9.79 o 
  -6  17  10        1.98        5.44      5.28 o 
  -5  17  10        3.74        9.24      4.30 o 
  -4  17  10        3.03        8.36      5.41 o 
  -3  17  10        0.01        1.22      6.91 o 
  -2  17  10        1.72        6.52      7.18 o 
  -1  17  10       31.76       42.03      5.78 o 
   0  17  10       52.93       51.73      8.29 o 
   1  17  10       60.43       45.12     10.25 o 
   2  17  10        0.02       12.58      9.98 o 
   3  17  10        5.77       -3.77     16.14 o 
   4  17  10        1.72        0.88      6.07 o 
  -5  18  10      120.85      120.61      5.64 o 
  -4  18  10       30.77       40.05      6.50 o 
  -3  18  10        4.30        1.54      7.96 o 
  -2  18  10       21.37       21.20      7.35 o 
  -1  18  10       25.49       31.36      7.31 o 
   0  18  10       53.41       60.46      8.57 o 
   1  18  10       42.05       56.08     10.35 o 
   2  18  10        5.44        4.01     10.33 o 
   3  18  10       19.19       18.21     10.01 o 
  -4  19  10       23.37       29.13      8.39 o 
  -3  19  10       31.26       31.43      8.70 o 
  -2  19  10       21.28       30.69      7.52 o 
  -1  19  10       74.41       80.82      7.87 o 
   0  19  10       11.87       13.00      9.33 o 
   1  19  10       50.13       51.73      7.36 o 
   2  19  10        8.88       11.16      7.49 o 
  -1  20  10        0.50        4.67      8.33 o 
 -10   1  11       12.80       15.91      5.14 o 
  -9   1  11      180.37      184.87      7.51 o 
  -8   1  11      179.79      213.48     19.90 o 
  -7   1  11       18.91       30.93      7.36 o 
  -6   1  11        4.64        5.46      6.42 o 
  -5   1  11       73.86       76.47      4.85 o 
  -4   1  11     1325.95     1308.75     24.42 o 
  -3   1  11     2211.87     2253.49     17.34 o 
   0   1  11     1034.59     1167.29     12.62 o 
   1   1  11        3.76        6.14      4.87 o 
   2   1  11      410.15      359.25      9.39 o 
   3   1  11      533.38      555.37      7.36 o 
   4   1  11       18.55       13.54      5.17 o 
   5   1  11        1.27        8.09      3.82 o 
   6   1  11      253.77      246.86      7.43 o 
   7   1  11      404.74      416.17      5.85 o 
   8   1  11       46.04       63.15      8.72 o 
 -10   2  11      579.85      607.89      7.87 o 
  -9   2  11      506.42      515.21      7.30 o 
  -8   2  11      355.00      350.49      6.65 o 
  -7   2  11      432.94      425.73     16.03 o 
  -6   2  11      161.85      154.41     18.12 o 
  -5   2  11     1200.31     1193.23     31.36 o 
  -4   2  11     2369.98     2410.01     19.94 o 
  -3   2  11      979.59      909.70     11.27 o 
   0   2  11     2043.70     2177.62     17.09 o 
   1   2  11      905.49      902.45     14.20 o 
   2   2  11       50.72       68.63     11.30 o 
   3   2  11       56.92       66.20      5.19 o 
   4   2  11      121.12      141.80      5.07 o 
   5   2  11      508.30      483.95      9.48 o 
   6   2  11      824.88      762.36     17.54 o 
   7   2  11       21.61       34.46      4.67 o 
   8   2  11       55.43       52.43      4.26 o 
 -10   3  11        5.63        8.05      5.74 o 
  -9   3  11        5.85       16.74      4.82 o 
  -8   3  11      301.85      276.60      5.49 o 
  -7   3  11        0.66        7.93      4.68 o 
  -6   3  11       76.07       64.94      6.86 o 
  -5   3  11        0.00        5.19      4.67 o 
  -4   3  11      875.96      861.86     21.69 o 
  -3   3  11      284.14      266.74     10.62 o 
  -2   3  11     1175.12     1137.56     12.60 o 
   0   3  11       99.65       65.66     10.38 o 
   1   3  11        8.92        8.14      8.90 o 
   2   3  11       14.43        8.69     10.43 o 
   3   3  11      106.59      100.19      6.52 o 
   4   3  11      558.02      521.06      9.65 o 
   5   3  11      363.58      396.56     14.40 o 
   6   3  11       34.10       44.61      6.01 o 
   7   3  11       64.15       57.04      4.47 o 
   8   3  11       31.66       35.68      5.11 o 
 -10   4  11      133.13      120.40      4.99 o 
  -9   4  11       13.21       29.72     12.39 o 
  -8   4  11       24.21       28.74      3.91 o 
  -7   4  11        0.12       -9.97      7.10 o 
  -6   4  11      269.88      239.53      7.27 o 
  -5   4  11       16.33       12.03      4.71 o 
  -4   4  11       32.95       56.65      6.85 o 
  -3   4  11        9.95       20.92      9.46 o 
  -2   4  11      883.78      974.49     11.77 o 
   0   4  11       23.86       34.76      7.19 o 
   1   4  11       32.31       43.30     17.37 o 
   2   4  11       15.69       26.98      6.57 o 
   3   4  11        4.05       15.50      4.87 o 
   4   4  11       29.20       28.12      4.77 o 
   5   4  11       21.19       42.90      6.29 o 
   6   4  11       15.56       26.37      5.89 o 
   7   4  11       16.59       28.76      4.88 o 
   8   4  11       84.69       94.98      7.90 o 
 -10   5  11       27.22       44.66      7.46 o 
  -9   5  11       96.53       93.73      9.49 o 
  -8   5  11      559.12      532.10     11.61 o 
  -7   5  11      223.72      224.97      7.44 o 
  -6   5  11       26.49       22.80      4.68 o 
  -5   5  11      193.48      217.08      9.88 o 
  -4   5  11     1025.09      990.14     12.81 o 
  -3   5  11     3503.57     3338.69     18.11 o 
  -2   5  11     1338.12     1381.82     14.95 o 
  -1   5  11      102.31      122.50      7.20 o 
   0   5  11        7.46        6.09      6.97 o 
   1   5  11     1344.38     1373.01      9.75 o 
   2   5  11     1766.66     1765.96     14.25 o 
   3   5  11     1091.14     1068.10      7.76 o 
   4   5  11      277.52      274.75      9.39 o 
   5   5  11       94.97      122.56      8.15 o 
   6   5  11        3.35       10.53      5.28 o 
   7   5  11      180.79      171.08      5.38 o 
   8   5  11       61.63       75.05      7.49 o 
 -10   6  11      196.51      168.45      5.12 o 
  -9   6  11      154.87      145.19      5.27 o 
  -8   6  11       50.76       51.94      7.76 o 
  -7   6  11      143.60      129.28      4.96 o 
  -6   6  11      110.33      107.15      5.33 o 
  -5   6  11      597.04      591.02      5.78 o 
  -4   6  11     1107.18     1138.59     11.42 o 
  -3   6  11      147.24      161.95      7.36 o 
  -2   6  11      609.69      599.57     12.39 o 
  -1   6  11      482.52      429.36      8.67 o 
   0   6  11      315.86      316.33      6.12 o 
   1   6  11     1166.98     1131.75     13.37 o 
   2   6  11        9.78       21.94      5.48 o 
   3   6  11      370.28      373.44      5.85 o 
   4   6  11      781.92      806.46      7.34 o 
   5   6  11        6.29       15.25      7.67 o 
   6   6  11       98.08      109.66     14.00 o 
   7   6  11       34.69       53.90     11.43 o 
   8   6  11        0.02        6.86      5.37 o 
 -10   7  11       64.02       66.69      6.21 o 
  -9   7  11        5.92        1.56      5.64 o 
  -8   7  11       25.70       24.54     10.65 o 
  -7   7  11        0.77        9.85      5.42 o 
  -6   7  11       16.85       24.96      8.83 o 
  -5   7  11      325.66      330.84      6.18 o 
  -4   7  11        2.58        6.28      9.50 o 
  -3   7  11       64.33       65.87      7.17 o 
  -2   7  11      222.08      253.64      6.50 o 
  -1   7  11      466.66      516.34     14.83 o 
   0   7  11      344.09      356.88     11.60 o 
   1   7  11      208.32      200.14     10.17 o 
   2   7  11      466.35      452.11      8.14 o 
   3   7  11       41.80       37.64      5.04 o 
   4   7  11      175.83      202.42     11.17 o 
   5   7  11      507.28      520.69      7.97 o 
   6   7  11       92.07      116.00      5.98 o 
   7   7  11       44.43       40.06      5.15 o 
   8   7  11        0.04        1.84     11.01 o 
 -10   8  11       52.08       53.22      5.91 o 
  -9   8  11       19.33       32.16      6.62 o 
  -8   8  11       13.56       25.20      4.77 o 
  -7   8  11       30.42       41.13      5.53 o 
  -6   8  11       34.15       48.30     10.14 o 
  -5   8  11       76.14      100.44      6.14 o 
  -4   8  11      306.42      298.47      8.23 o 
  -3   8  11      123.50      140.49      9.86 o 
  -2   8  11        8.53       10.09      4.67 o 
  -1   8  11       36.52       65.62      6.62 o 
   0   8  11      395.34      423.67     14.91 o 
   1   8  11      102.66       82.59     15.10 o 
   2   8  11      171.26      177.10      4.75 o 
   3   8  11      528.15      509.91      6.99 o 
   4   8  11       10.01        6.30      6.38 o 
   5   8  11      102.25      100.21      5.31 o 
   6   8  11       30.40       27.73      5.92 o 
   7   8  11       11.24       14.28      5.02 o 
   8   8  11        7.98       14.19     12.04 o 
  -9   9  11       70.63       62.26      7.26 o 
  -8   9  11      353.38      357.92     12.44 o 
  -7   9  11      101.83      112.87      7.88 o 
  -6   9  11        2.11       13.59      4.77 o 
  -5   9  11       87.49       72.98      8.69 o 
  -4   9  11      376.14      355.72     14.32 o 
  -3   9  11     1115.78     1071.32     32.08 o 
  -2   9  11     1245.49     1183.44     11.43 o 
  -1   9  11        1.05       -7.44      5.57 o 
   0   9  11        4.19       -8.86      6.61 o 
   1   9  11     1469.03     1504.06     35.79 o 
   2   9  11     1851.78     1852.51     33.63 o 
   3   9  11     2354.93     2319.96     18.22 o 
   4   9  11       36.00       38.90      4.81 o 
   5   9  11       17.41       10.30     11.09 o 
   6   9  11        1.69       -5.42      4.80 o 
   7   9  11      121.94      119.51      5.11 o 
  -9  10  11       32.03       36.11      8.90 o 
  -8  10  11       23.03       28.98      5.07 o 
  -7  10  11        8.98        5.55      5.85 o 
  -6  10  11      149.57      131.45      5.08 o 
  -5  10  11      169.85      177.58      8.41 o 
  -4  10  11       64.25       80.20      6.87 o 
  -3  10  11        3.20       16.14      6.70 o 
  -2  10  11      910.09      858.48     20.78 o 
  -1  10  11      195.74      188.38      7.49 o 
   0  10  11      295.76      299.30     18.03 o 
   1  10  11     1184.69     1235.70     31.19 o 
   2  10  11       50.91       50.50      4.32 o 
   3  10  11       10.54       24.51      4.24 o 
   4  10  11      134.44      136.10      5.90 o 
   5  10  11       46.87       55.90      6.16 o 
   6  10  11       13.01       15.81      4.71 o 
   7  10  11        8.65       -2.61      6.57 o 
  -9  11  11        2.77        2.70      4.87 o 
  -8  11  11        2.51        7.45      5.27 o 
  -7  11  11        8.26        9.83      4.98 o 
  -6  11  11        3.80        9.75      5.09 o 
  -5  11  11        0.23       -7.08      4.72 o 
  -4  11  11       57.66       57.21      4.06 o 
  -3  11  11      666.56      617.31      7.10 o 
  -2  11  11        0.81        1.45      5.40 o 
  -1  11  11     1237.77     1255.27     10.50 o 
   0  11  11       31.47       45.00      5.71 o 
   1  11  11       35.96       41.85      6.43 o 
   2  11  11       55.27       46.44      4.31 o 
   3  11  11        8.72       15.09      4.82 o 
   4  11  11        0.33       -3.60      5.30 o 
   5  11  11        8.20       -2.60      4.70 o 
   6  11  11        9.50       18.45      6.74 o 
   7  11  11        9.24       24.58      6.13 o 
  -8  12  11        9.13       18.38      7.34 o 
  -7  12  11       17.14       36.21      8.58 o 
  -6  12  11       46.04       43.39      4.97 o 
  -5  12  11      220.87      219.34      6.09 o 
  -4  12  11      361.27      378.49      8.27 o 
  -3  12  11       30.42       29.77      9.06 o 
  -2  12  11      206.01      191.23     15.79 o 
  -1  12  11      252.00      222.23      6.30 o 
   0  12  11       53.66       56.75      5.64 o 
   1  12  11       87.33      107.31      7.82 o 
   2  12  11       95.92       94.15      5.04 o 
   3  12  11       97.98      121.18     14.11 o 
   4  12  11       14.75       10.24      6.85 o 
   5  12  11       10.03       10.41     13.07 o 
   6  12  11        4.11       15.19      5.79 o 
  -8  13  11      131.76      129.19      6.33 o 
  -7  13  11       45.72       52.23      6.83 o 
  -6  13  11        0.08        4.75      4.42 o 
  -5  13  11        0.07        3.34      3.90 o 
  -4  13  11      298.14      308.38     10.51 o 
  -3  13  11      939.63      899.73      9.56 o 
  -2  13  11      194.00      175.39      7.32 o 
  -1  13  11       35.07       30.78      6.66 o 
   0  13  11        2.93        5.34      7.15 o 
   1  13  11      140.05      127.69     10.35 o 
   2  13  11      557.00      564.88      6.53 o 
   3  13  11       25.18       28.18      4.82 o 
   4  13  11       28.54       39.62      6.89 o 
   5  13  11       11.38       40.73     24.81 o 
   6  13  11       20.12       27.40     15.40 o 
  -7  14  11        1.81        7.47      4.77 o 
  -6  14  11       15.28       15.91      4.12 o 
  -5  14  11       36.64       37.71      5.94 o 
  -4  14  11       23.18       33.36      4.96 o 
  -3  14  11        2.32       -1.18      6.86 o 
  -2  14  11      140.16      156.56     10.83 o 
  -1  14  11       38.99       45.75      6.87 o 
   0  14  11       67.24       71.17      7.68 o 
   1  14  11       90.03      114.53     11.42 o 
   2  14  11       26.95       10.38      9.71 o 
   3  14  11        1.10       17.15      4.79 o 
   4  14  11       70.69       68.90      7.43 o 
   5  14  11        1.24        3.54     12.13 o 
  -7  15  11       10.41        2.75      5.32 o 
  -6  15  11       23.82       22.50      4.65 o 
  -5  15  11       13.50       23.35      5.02 o 
  -4  15  11       62.65       65.87      5.80 o 
  -3  15  11       81.77       55.47      7.49 o 
  -2  15  11      154.20      129.64     18.20 o 
  -1  15  11      105.44      108.90      9.31 o 
   0  15  11       60.90       53.85     13.85 o 
   1  15  11       59.31       70.08      6.53 o 
   2  15  11        1.58       -5.66      9.88 o 
   3  15  11        3.17       19.44      6.93 o 
   4  15  11        1.24        5.74      4.97 o 
   5  15  11       24.92       25.99      5.15 o 
  -6  16  11        1.08        8.62      4.74 o 
  -5  16  11      180.75      186.36      8.57 o 
  -4  16  11      100.94       89.78      5.29 o 
  -3  16  11       23.28       27.61      5.69 o 
  -2  16  11       42.45       37.01     11.84 o 
  -1  16  11       63.58       63.92      5.85 o 
   0  16  11       10.94       31.90     10.79 o 
   1  16  11       17.91       32.64      9.73 o 
   2  16  11        3.58       10.94      9.58 o 
   3  16  11       71.71       86.52     19.53 o 
   4  16  11        1.77       -7.96      5.99 o 
  -5  17  11       12.59       15.41      4.77 o 
  -4  17  11       32.88       33.64      7.36 o 
  -3  17  11      137.30      135.67      7.54 o 
  -2  17  11      132.76      131.60      8.07 o 
  -1  17  11       13.62        5.57      7.53 o 
   0  17  11        0.14        0.54      7.62 o 
   1  17  11       29.06       32.68      7.15 o 
   2  17  11       60.26       74.06      7.51 o 
   3  17  11       14.41       35.96      9.22 o 
  -4  18  11       28.72       31.45      8.62 o 
  -3  18  11        0.57        0.75      7.38 o 
  -2  18  11        7.62       24.24      7.94 o 
  -1  18  11        3.01        1.59      7.84 o 
   0  18  11       10.08        5.96      6.58 o 
   1  18  11        1.58       28.75     10.38 o 
   2  18  11       20.48       31.10     10.54 o 
   3  18  11       34.55       48.72     10.71 o 
  -3  19  11       24.51       16.32      7.77 o 
  -2  19  11        3.52        8.38      6.31 o 
  -1  19  11      100.83       96.45      6.92 o 
   0  19  11        5.37        1.48      6.84 o 
   1  19  11       22.98        9.25     10.87 o 
 -10   0  12       66.09       49.44      7.55 o 
  -9   0  12      403.35      410.41     11.33 o 
  -8   0  12      395.47      350.05     10.98 o 
  -7   0  12      155.00      187.46     10.00 o 
  -6   0  12      318.43      280.13      7.71 o 
  -5   0  12       31.57       31.98      9.61 o 
  -4   0  12     3075.15     3238.60     18.86 o 
  -3   0  12     3557.62     3605.11     18.67 o 
   1   0  12      835.67      972.62     12.99 o 
   2   0  12      126.02      169.78      7.75 o 
   3   0  12      243.88      232.99     10.52 o 
   4   0  12       37.63       21.52      9.40 o 
   5   0  12       16.36       15.37      6.62 o 
   6   0  12       88.45       78.51      6.92 o 
   7   0  12       19.58       30.32     14.89 o 
   8   0  12        2.38       13.57     11.07 o 
 -10   1  12        3.57       -7.65      5.10 o 
  -9   1  12       39.95       36.96     10.76 o 
  -8   1  12      263.90      262.00     20.70 o 
  -7   1  12       76.02       75.12      6.33 o 
  -6   1  12        3.06       12.90      4.68 o 
  -5   1  12      129.97      122.50      6.93 o 
  -4   1  12       68.03       70.08      5.75 o 
  -3   1  12      917.96      868.45     10.89 o 
   0   1  12      521.10      539.07     11.64 o 
   1   1  12       50.39       71.13      6.70 o 
   2   1  12       10.74       23.08     15.44 o 
   3   1  12      412.29      434.44     17.46 o 
   4   1  12      257.28      258.76      5.35 o 
   5   1  12      179.39      184.88      5.17 o 
   6   1  12        4.61        1.64      5.85 o 
   7   1  12       72.01       81.04      4.39 o 
   8   1  12      120.69      121.17      5.79 o 
 -10   2  12        7.46       12.12     13.32 o 
  -9   2  12        1.11       -6.13      5.82 o 
  -8   2  12        0.57        2.76      5.49 o 
  -7   2  12      125.29      141.53     15.59 o 
  -6   2  12      362.29      344.31      5.85 o 
  -5   2  12      123.13      112.24     18.66 o 
  -4   2  12       11.33       17.42      8.26 o 
  -3   2  12        0.55       -3.37      9.75 o 
   0   2  12        3.26       -2.81      6.65 o 
   1   2  12      341.06      368.93      8.94 o 
   2   2  12      148.21      130.98      5.36 o 
   3   2  12      167.90      169.82      6.09 o 
   4   2  12        0.08        9.74      4.57 o 
   5   2  12        5.94        8.71      3.87 o 
   6   2  12        0.74        4.31      3.93 o 
   7   2  12       45.50       54.30      5.05 o 
   8   2  12        2.50       10.21      7.96 o 
 -10   3  12       57.16       46.57      6.27 o 
  -9   3  12       25.44       15.53      7.90 o 
  -8   3  12      509.45      518.67     26.81 o 
  -7   3  12      271.38      288.46      5.76 o 
  -6   3  12        0.04        3.58      6.43 o 
  -5   3  12      336.98      312.37      6.59 o 
  -4   3  12       16.26       25.11      5.60 o 
  -3   3  12     1299.39     1296.99     14.22 o 
  -2   3  12     2555.33     2650.57     18.50 o 
   0   3  12       46.21       51.58      9.52 o 
   1   3  12      269.95      296.54      7.68 o 
   2   3  12      369.23      371.63      6.93 o 
   3   3  12      946.33      927.75     15.60 o 
   4   3  12     1026.64      926.75     18.24 o 
   5   3  12      214.12      208.86     10.17 o 
   6   3  12        1.02        2.90      5.74 o 
   7   3  12      299.30      291.57      5.76 o 
   8   3  12       99.60       98.24      5.43 o 
 -10   4  12      109.96       95.75      7.60 o 
  -9   4  12      173.79      160.76      8.07 o 
  -8   4  12      558.80      523.15     22.03 o 
  -7   4  12       30.45       35.77     18.12 o 
  -6   4  12      113.18      125.84      6.93 o 
  -5   4  12       38.40       58.29      7.58 o 
  -4   4  12      330.22      323.14     10.54 o 
  -3   4  12     1671.92     1709.10     15.34 o 
  -2   4  12     1881.26     2081.15     16.78 o 
  -1   4  12     1072.99     1054.37     13.14 o 
   0   4  12      653.92      711.47     12.23 o 
   1   4  12     2346.08     2394.65     18.87 o 
   2   4  12     1525.86     1438.86      9.78 o 
   3   4  12      111.38       94.54      4.86 o 
   4   4  12       78.29       85.27      7.23 o 
   5   4  12      110.75      122.42      5.12 o 
   6   4  12        3.08       -5.67      5.55 o 
   7   4  12        4.85       -8.65      5.77 o 
   8   4  12        1.87       10.93      5.38 o 
 -10   5  12       41.23       42.57      5.20 o 
  -9   5  12       18.34       20.33      5.20 o 
  -8   5  12       48.70       36.29      4.35 o 
  -7   5  12      266.69      240.80      6.25 o 
  -6   5  12       38.09       43.75      6.85 o 
  -5   5  12       19.38       29.43      9.22 o 
  -4   5  12       39.23       39.09      9.48 o 
  -3   5  12      129.73      114.04      7.38 o 
  -2   5  12     1251.20     1308.78     14.82 o 
  -1   5  12      325.77      335.21     12.22 o 
   0   5  12      336.97      326.06      8.57 o 
   1   5  12       10.19       15.37      6.70 o 
   2   5  12       59.61       62.11      6.88 o 
   3   5  12      317.43      330.38      6.20 o 
   4   5  12      160.64      183.96      5.20 o 
   5   5  12       21.25       17.54      7.37 o 
   6   5  12       30.68       42.53      6.29 o 
   7   5  12       34.93       32.32      6.31 o 
   8   5  12        5.87        5.44      5.18 o 
 -10   6  12       20.65       17.75     11.21 o 
  -9   6  12       46.67       54.23      7.58 o 
  -8   6  12        0.73        6.69      5.59 o 
  -7   6  12       70.11       74.97      5.67 o 
  -6   6  12      298.65      299.59     11.07 o 
  -5   6  12      407.26      410.09      7.72 o 
  -4   6  12       52.85       60.92      7.09 o 
  -3   6  12      138.47      104.39      7.24 o 
  -2   6  12      373.94      347.99     11.04 o 
  -1   6  12       25.41       36.57      6.82 o 
   0   6  12       69.93       70.32      9.75 o 
   1   6  12       41.58       49.91      6.79 o 
   2   6  12      176.25      148.60      7.35 o 
   3   6  12      736.25      719.61      6.77 o 
   4   6  12       43.59       65.51      5.52 o 
   5   6  12       28.65       36.47      4.51 o 
   6   6  12       31.89       51.15     11.95 o 
   7   6  12        8.33       15.69      5.84 o 
   8   6  12        7.28       16.26      6.35 o 
 -10   7  12        0.45        5.65      6.44 o 
  -9   7  12        0.67       19.40      7.76 o 
  -8   7  12      456.24      457.67     17.42 o 
  -7   7  12     1089.18     1134.16     37.19 o 
  -6   7  12      247.03      255.46      4.93 o 
  -5   7  12      111.88      117.90      7.70 o 
  -4   7  12        5.06       14.33      9.67 o 
  -3   7  12       53.17       42.94      7.09 o 
  -2   7  12      725.26      734.28     22.72 o 
  -1   7  12      848.99      841.80     35.18 o 
   0   7  12       59.87       59.12      9.27 o 
   1   7  12      567.24      580.49      7.67 o 
   2   7  12     1439.83     1413.19     27.37 o 
   3   7  12     3245.99     3148.37     32.66 o 
   4   7  12     1107.73     1069.00     12.68 o 
   5   7  12       99.86      107.86      6.40 o 
   6   7  12       15.96       33.28     11.38 o 
   7   7  12      143.51      139.09      5.60 o 
  -9   8  12       68.52       54.14      5.89 o 
  -8   8  12      312.66      291.22      9.05 o 
  -7   8  12       37.51       47.68      8.59 o 
  -6   8  12       70.13       71.53      6.30 o 
  -5   8  12        1.02       -2.19      7.34 o 
  -4   8  12      441.07      443.92     11.00 o 
  -3   8  12      415.80      408.16     10.83 o 
  -2   8  12        0.93        7.24      6.57 o 
  -1   8  12       11.37       13.90      6.68 o 
   0   8  12      428.74      402.62     15.71 o 
   1   8  12     1275.33     1261.62     41.11 o 
   2   8  12      692.77      658.59      8.94 o 
   3   8  12      668.35      621.08      7.27 o 
   4   8  12      526.68      519.00      7.18 o 
   5   8  12      308.39      312.42      5.79 o 
   6   8  12        0.11        1.54      5.12 o 
   7   8  12       35.47       61.92      7.17 o 
  -9   9  12        4.06        1.31      5.82 o 
  -8   9  12        0.62       -3.88      5.73 o 
  -7   9  12       10.98       25.71      4.28 o 
  -6   9  12       69.50       62.91      5.06 o 
  -5   9  12       19.60       33.59      6.91 o 
  -4   9  12       54.29       71.75      9.71 o 
  -3   9  12      280.46      264.58      6.31 o 
  -2   9  12      111.23      107.04      5.92 o 
  -1   9  12       37.65       53.23     13.56 o 
   0   9  12        2.09        3.81     11.71 o 
   1   9  12       32.07       19.11      6.95 o 
   2   9  12       55.39       60.72      5.24 o 
   3   9  12        2.26        7.51      5.46 o 
   4   9  12       18.08       16.76      4.36 o 
   5   9  12       40.78       50.46      5.05 o 
   6   9  12       32.06       26.86      5.22 o 
   7   9  12        3.47        0.53      5.59 o 
  -9  10  12       17.92       22.10      6.05 o 
  -8  10  12       39.52       57.89      8.06 o 
  -7  10  12       12.03       21.43      8.86 o 
  -6  10  12      262.37      233.79      4.99 o 
  -5  10  12       21.95       24.95      4.84 o 
  -4  10  12      119.43      109.90      5.04 o 
  -3  10  12       87.33       96.49      4.98 o 
  -2  10  12       12.53       18.52      6.61 o 
  -1  10  12       62.92       67.06      5.84 o 
   0  10  12       25.75       25.51      6.73 o 
   1  10  12       47.95       40.44      6.93 o 
   2  10  12      334.48      331.36      6.31 o 
   3  10  12       20.51       15.59      5.22 o 
   4  10  12       58.79       63.85      5.38 o 
   5  10  12      147.06      188.48      9.79 o 
   6  10  12       11.86       15.57      6.23 o 
   7  10  12       11.55       22.06      5.54 o 
  -9  11  12        2.51        5.25      6.99 o 
  -8  11  12      113.69      104.74      5.81 o 
  -7  11  12      219.11      206.88      5.02 o 
  -6  11  12       17.00       30.27      5.65 o 
  -5  11  12      109.95      115.36     11.33 o 
  -4  11  12       51.24       54.67      6.91 o 
  -3  11  12      296.76      274.75     13.38 o 
  -2  11  12      592.59      570.55      7.52 o 
  -1  11  12      514.09      489.67     26.54 o 
   0  11  12      254.01      243.79      6.54 o 
   1  11  12      212.67      193.66      6.43 o 
   2  11  12      469.64      442.02     23.98 o 
   3  11  12     1212.23     1255.92     16.03 o 
   4  11  12      324.44      330.63      9.91 o 
   5  11  12        1.59       13.81      6.78 o 
   6  11  12       34.85       18.11      5.80 o 
  -8  12  12        4.82       15.61      8.17 o 
  -7  12  12        5.12        9.15      6.47 o 
  -6  12  12       27.08       29.58      4.96 o 
  -5  12  12       49.90       52.66     15.85 o 
  -4  12  12      367.62      342.91     17.55 o 
  -3  12  12      278.29      248.11      7.57 o 
  -2  12  12        0.00       16.34      6.58 o 
  -1  12  12        1.25        9.08      7.25 o 
   0  12  12        3.07        1.18      5.92 o 
   1  12  12      383.90      415.27      7.67 o 
   2  12  12      237.97      229.20      6.18 o 
   3  12  12       15.00       -5.23      7.18 o 
   4  12  12      123.98      128.22      5.25 o 
   5  12  12       49.28       42.95      5.08 o 
   6  12  12       12.19       47.66     38.53 o 
  -8  13  12       25.05       32.95      9.53 o 
  -7  13  12       26.62       40.21      5.91 o 
  -6  13  12       53.15       53.21      8.70 o 
  -5  13  12       99.97       96.79      8.84 o 
  -4  13  12       23.13       19.10      6.89 o 
  -3  13  12       87.12       95.15      7.16 o 
  -2  13  12        6.39       15.49      5.38 o 
  -1  13  12      113.91      107.49     11.21 o 
   0  13  12       12.52       11.59      6.63 o 
   1  13  12       35.23       40.38      5.59 o 
   2  13  12        2.35        6.60      5.99 o 
   3  13  12        0.39        1.19      5.61 o 
   4  13  12       10.92       24.88      6.98 o 
   5  13  12        5.64        6.03     16.25 o 
   6  13  12       14.53       32.13     14.92 o 
  -7  14  12       25.50       31.26      7.01 o 
  -6  14  12       16.68       23.97      5.04 o 
  -5  14  12       52.45       78.16      6.30 o 
  -4  14  12      193.89      193.73      7.50 o 
  -3  14  12      225.92      220.21      6.52 o 
  -2  14  12        0.02       10.48      9.42 o 
  -1  14  12      247.03      261.73      7.84 o 
   0  14  12        1.24        2.39      6.54 o 
   1  14  12       30.36       23.09      6.61 o 
   2  14  12      107.81      142.11      7.73 o 
   3  14  12        2.11       -8.59      5.73 o 
   4  14  12       29.56       49.32      7.92 o 
   5  14  12       31.80       25.13      7.45 o 
  -7  15  12       15.01        9.88      4.79 o 
  -6  15  12        5.72       11.64      7.84 o 
  -5  15  12       27.89       31.44      5.57 o 
  -4  15  12        0.05       -0.13      6.98 o 
  -3  15  12      133.34      134.73      7.30 o 
  -2  15  12      252.53      234.11     17.37 o 
  -1  15  12      119.96      109.58      7.27 o 
   0  15  12        3.84        0.90     10.71 o 
   1  15  12       18.73       17.00      7.34 o 
   2  15  12      201.75      182.63     10.52 o 
   3  15  12      214.96      228.01      6.55 o 
   4  15  12      174.22      178.84      5.74 o 
  -6  16  12       22.12       28.33      4.41 o 
  -5  16  12       37.06       38.83      5.90 o 
  -4  16  12       81.45       87.51      7.43 o 
  -3  16  12       15.02       23.25      7.05 o 
  -2  16  12        0.97       -6.85      7.02 o 
  -1  16  12        4.44       17.82      6.71 o 
   0  16  12        0.77        0.30      6.04 o 
   1  16  12      115.35      134.56     10.19 o 
   2  16  12       88.76       65.04     10.25 o 
   3  16  12       66.42       57.68     10.35 o 
   4  16  12       49.90       54.95      6.21 o 
  -5  17  12       81.70       85.44      5.64 o 
  -4  17  12        3.27       -0.34      7.29 o 
  -3  17  12       34.25       37.18      7.23 o 
  -2  17  12       34.22       31.74      5.84 o 
  -1  17  12       18.39       15.56      6.18 o 
   0  17  12        3.07       -1.99      7.77 o 
   1  17  12       22.72        8.48     10.33 o 
   2  17  12       13.34       19.09     10.52 o 
   3  17  12       18.07       22.06     10.40 o 
  -4  18  12       10.69        7.81      7.60 o 
  -3  18  12       35.82       43.85      7.40 o 
  -2  18  12       22.97       34.90      7.88 o 
  -1  18  12        0.45        1.62      7.37 o 
   0  18  12        0.04       -9.69      8.80 o 
   1  18  12       58.58       96.91     10.69 o 
   2  18  12       70.80       86.93      7.86 o 
  -2  19  12       10.49       14.24      7.66 o 
  -1  19  12        2.02       21.17      9.24 o 
   0  19  12       89.90       58.82     16.80 o 
 -10   1  13      135.41      118.19      5.95 o 
  -9   1  13       11.77       11.89     15.15 o 
  -8   1  13      268.61      269.03     11.14 o 
  -7   1  13     1238.68     1214.78      8.77 o 
  -6   1  13      621.58      649.13     17.32 o 
  -5   1  13      196.72      175.98      6.10 o 
  -4   1  13      128.42      127.07     11.50 o 
  -3   1  13      987.43     1028.11     11.23 o 
   0   1  13       26.60       30.40      9.46 o 
   1   1  13        2.08        5.38      6.67 o 
   2   1  13       26.87       21.26      5.56 o 
   3   1  13      424.58      421.28      6.95 o 
   4   1  13      933.25      903.41     18.05 o 
   5   1  13      365.11      381.09      6.40 o 
   6   1  13       41.74       55.16      4.86 o 
   7   1  13        6.46        5.77      3.70 o 
   8   1  13       15.00       11.60      5.27 o 
 -10   2  13        7.34       22.62      6.41 o 
  -9   2  13       25.26       25.24     10.01 o 
  -8   2  13      508.70      456.71     15.04 o 
  -7   2  13       17.58       27.78      6.68 o 
  -6   2  13      387.21      381.52      6.55 o 
  -5   2  13     1379.65     1362.47     12.11 o 
  -4   2  13      147.87      124.41      7.04 o 
  -3   2  13       29.56       44.52      6.97 o 
   0   2  13      431.50      435.59      8.67 o 
   1   2  13      202.18      195.50      6.96 o 
   2   2  13      163.07      151.61      7.15 o 
   3   2  13        9.33       23.61     25.94 o 
   4   2  13      128.32      131.26      6.99 o 
   5   2  13     1009.09      966.93     19.75 o 
   6   2  13      159.74      175.33      4.34 o 
   7   2  13       12.50       20.72      5.78 o 
   8   2  13        8.55        8.09      6.03 o 
 -10   3  13        8.72       19.29     11.25 o 
  -9   3  13       10.70        6.63      7.08 o 
  -8   3  13       75.83       70.57      5.77 o 
  -7   3  13      843.49      781.51      7.02 o 
  -6   3  13     1235.50     1157.55      9.57 o 
  -5   3  13      196.69      155.13      5.99 o 
  -4   3  13      556.91      518.42     13.97 o 
  -3   3  13        0.77       -3.16      6.57 o 
  -2   3  13     1096.57     1158.45     14.01 o 
   0   3  13      238.81      196.38     10.23 o 
   1   3  13      120.92      139.78      6.07 o 
   2   3  13      221.79      204.05      7.07 o 
   3   3  13        0.14        4.55     18.58 o 
   4   3  13      447.54      435.27      8.66 o 
   5   3  13       39.55       61.42      6.12 o 
   6   3  13      179.71      160.80     13.02 o 
   7   3  13       13.22       17.56      5.23 o 
   8   3  13        4.59        8.39      5.28 o 
 -10   4  13        0.01       11.60      7.43 o 
  -9   4  13        1.77        0.11     11.13 o 
  -8   4  13        0.76        4.13      6.78 o 
  -7   4  13      119.76      111.07      5.87 o 
  -6   4  13       78.36       94.40      5.81 o 
  -5   4  13      188.99      199.98      5.34 o 
  -4   4  13       66.29       68.82      9.69 o 
  -3   4  13      304.95      267.44     10.52 o 
  -2   4  13       89.78       79.57      7.26 o 
  -1   4  13      635.05      575.16      9.59 o 
   0   4  13       26.83       39.67      9.21 o 
   1   4  13      828.89      782.34     27.50 o 
   2   4  13       21.65       33.27      6.65 o 
   3   4  13      318.95      296.09     15.41 o 
   4   4  13       44.44       51.29      4.80 o 
   5   4  13        0.32        2.58      4.83 o 
   6   4  13       76.15       93.53      8.89 o 
   7   4  13       16.82       22.82     10.83 o 
   8   4  13        0.26       -0.67      8.96 o 
 -10   5  13       78.90       80.31      8.56 o 
  -9   5  13        2.88       11.37      6.87 o 
  -8   5  13      381.62      401.21      9.76 o 
  -7   5  13      418.43      430.58     18.94 o 
  -6   5  13      296.92      315.16      6.51 o 
  -5   5  13      241.22      251.15     20.14 o 
  -4   5  13      156.11      163.53      9.94 o 
  -3   5  13      399.25      405.85     10.73 o 
  -2   5  13     2456.85     2472.70     17.69 o 
  -1   5  13     3450.07     3491.30    135.83 o 
   0   5  13      981.90      924.29     10.46 o 
   1   5  13       92.96       81.06      7.01 o 
   2   5  13       49.15       42.89      5.54 o 
   3   5  13      170.97      180.81      7.18 o 
   4   5  13      805.51      757.78      7.53 o 
   5   5  13       83.98       88.94      6.11 o 
   6   5  13       14.17       39.20      6.20 o 
   7   5  13       27.93       14.44      6.51 o 
 -10   6  13       29.74       32.73      6.22 o 
  -9   6  13        3.30       16.84      7.06 o 
  -8   6  13      253.13      237.54     10.11 o 
  -7   6  13       39.64       46.01      6.93 o 
  -6   6  13      178.51      207.34     13.17 o 
  -5   6  13      396.49      425.37      6.82 o 
  -4   6  13       15.70       24.82      6.51 o 
  -3   6  13       22.19       31.52      6.76 o 
  -2   6  13      217.66      230.31     10.60 o 
  -1   6  13      982.43      983.08     30.98 o 
   0   6  13     2009.84     1985.46     15.51 o 
   1   6  13     1097.95     1002.09     26.52 o 
   2   6  13      172.56      153.87     17.31 o 
   3   6  13      157.54      157.20      7.23 o 
   4   6  13      168.88      164.65     10.81 o 
   5   6  13      262.45      257.13     13.01 o 
   6   6  13       38.00       44.83      4.99 o 
   7   6  13       12.31        8.40     11.51 o 
  -9   7  13        6.90       14.16      4.39 o 
  -8   7  13       15.28       25.52      5.60 o 
  -7   7  13      451.23      413.36      7.90 o 
  -6   7  13      372.69      317.65     12.48 o 
  -5   7  13      113.96      110.89      5.69 o 
  -4   7  13        4.30        8.28      9.40 o 
  -3   7  13       14.99       21.85      9.29 o 
  -2   7  13      150.44      147.37     10.30 o 
  -1   7  13       38.25       43.79      5.56 o 
   0   7  13        5.11        6.24      5.45 o 
   1   7  13       11.31       16.65      5.42 o 
   2   7  13        0.64       12.23     10.82 o 
   3   7  13      110.53      104.63      5.12 o 
   4   7  13       16.02       22.81      4.76 o 
   5   7  13        7.44        9.17      7.78 o 
   6   7  13       35.06       42.07      5.01 o 
   7   7  13        4.15        5.92      7.79 o 
  -9   8  13        3.28       14.75      5.09 o 
  -8   8  13        2.17        0.36      4.41 o 
  -7   8  13        2.87        3.08      4.79 o 
  -6   8  13      150.29      145.45      7.19 o 
  -5   8  13      151.58      150.05      5.95 o 
  -4   8  13        4.80        0.25      9.27 o 
  -3   8  13      123.64      113.34      9.83 o 
  -2   8  13      345.02      324.70     15.03 o 
  -1   8  13      340.43      373.96      7.65 o 
   0   8  13     1183.53     1207.21     35.66 o 
   1   8  13     1425.32     1414.19     28.97 o 
   2   8  13       92.14       89.23      7.59 o 
   3   8  13      367.38      355.01      8.92 o 
   4   8  13        7.32        9.81      4.62 o 
   5   8  13       81.60       79.62      6.16 o 
   6   8  13        7.99       12.04      4.57 o 
   7   8  13       10.62       16.59      7.80 o 
  -9   9  13        3.00        0.77     10.89 o 
  -8   9  13       11.65       11.78      4.52 o 
  -7   9  13      426.95      437.06      6.62 o 
  -6   9  13      714.68      759.61     24.85 o 
  -5   9  13        1.85        9.70      5.57 o 
  -4   9  13       15.32       34.26      6.74 o 
  -3   9  13       48.18       55.70      9.76 o 
  -2   9  13      976.81      937.98     14.07 o 
  -1   9  13     2811.44     2802.41     13.12 o 
   0   9  13      461.86      425.42      8.38 o 
   1   9  13       29.56       26.78      4.85 o 
   2   9  13        8.10        4.92      5.07 o 
   3   9  13      127.46      143.23      9.86 o 
   4   9  13       53.40       56.04      4.98 o 
   5   9  13       18.56       22.85      8.53 o 
   6   9  13        1.31        2.59      4.56 o 
   7   9  13        0.42        0.41      5.33 o 
  -9  10  13        1.87        9.11      9.12 o 
  -8  10  13       42.03       53.62     12.54 o 
  -7  10  13        2.16        8.30      4.99 o 
  -6  10  13      161.41      187.88      6.41 o 
  -5  10  13       77.93       85.40     15.24 o 
  -4  10  13       31.91       11.93     13.34 o 
  -3  10  13        0.28        2.16      7.77 o 
  -2  10  13       12.65        6.32      6.46 o 
  -1  10  13      122.76      125.39     22.39 o 
   0  10  13     1662.90     1619.21     65.50 o 
   1  10  13       51.62       40.10      4.78 o 
   2  10  13        0.50        0.98      4.65 o 
   3  10  13       13.73       14.45      4.74 o 
   4  10  13       93.50      125.00      6.29 o 
   5  10  13      245.09      265.33     16.78 o 
   6  10  13       54.47       80.81     15.12 o 
  -8  11  13       39.93       46.54      5.23 o 
  -7  11  13        2.77       10.84      4.37 o 
  -6  11  13       31.84       27.23      4.93 o 
  -5  11  13       82.41       78.53     10.04 o 
  -4  11  13      106.70       96.95      7.21 o 
  -3  11  13       19.89       16.27      5.84 o 
  -2  11  13      130.37      129.64     11.16 o 
  -1  11  13       92.29      103.03      6.92 o 
   0  11  13        0.08        4.96      7.01 o 
   1  11  13      138.93      153.30      6.36 o 
   2  11  13       25.13       22.53      5.38 o 
   3  11  13       11.72        7.95      4.64 o 
   4  11  13        0.06       12.34      8.07 o 
   5  11  13       26.25       12.75      5.86 o 
   6  11  13       14.44        6.55      7.29 o 
  -8  12  13       10.85       11.59      5.14 o 
  -7  12  13       27.03       45.04     13.99 o 
  -6  12  13       47.61       50.37      7.12 o 
  -5  12  13      111.16      101.45     15.02 o 
  -4  12  13       39.11       39.70      5.54 o 
  -3  12  13        0.88       21.54      6.66 o 
  -2  12  13       29.74       27.92      6.58 o 
  -1  12  13      192.45      189.93      7.54 o 
   0  12  13      198.06      190.90      6.41 o 
   1  12  13      372.39      358.33      7.40 o 
   2  12  13       20.25       22.12      5.18 o 
   3  12  13       17.83       13.43      6.07 o 
   4  12  13      104.79       96.44      5.78 o 
   5  12  13      113.36      123.68     32.36 o 
   6  12  13       72.21       99.76      6.43 o 
  -7  13  13      151.60      154.80      7.15 o 
  -6  13  13      190.01      180.53      6.90 o 
  -5  13  13       36.71       45.05      5.67 o 
  -4  13  13       15.87       24.32      8.31 o 
  -3  13  13        8.20        4.26     11.99 o 
  -2  13  13      132.78      133.33     11.27 o 
  -1  13  13      549.71      529.03      8.59 o 
   0  13  13       79.29       78.26      7.62 o 
   1  13  13       36.54       43.20      5.16 o 
   2  13  13       88.80       84.98      6.06 o 
   3  13  13      141.17      182.63      7.65 o 
   4  13  13      247.26      252.32     17.06 o 
   5  13  13        2.54       21.35     20.06 o 
  -7  14  13        1.26       16.86      6.62 o 
  -6  14  13       18.51       12.42      6.05 o 
  -5  14  13        1.34       23.64      6.98 o 
  -4  14  13        1.78       -4.39     12.89 o 
  -3  14  13       63.29       68.75      8.78 o 
  -2  14  13        0.50       16.29      7.38 o 
  -1  14  13       47.54       38.23      7.70 o 
   0  14  13      273.31      282.86      7.92 o 
   1  14  13       15.91       16.04      6.43 o 
   2  14  13        9.02       16.24      6.94 o 
   3  14  13       25.84       28.32     10.21 o 
   4  14  13       66.13       56.40     13.89 o 
   5  14  13       22.11       40.05      7.52 o 
  -6  15  13      179.03      185.31      8.48 o 
  -5  15  13       68.71       64.90      7.52 o 
  -4  15  13       11.57       21.43      8.55 o 
  -3  15  13        5.79        2.26      8.96 o 
  -2  15  13       12.09       25.22      7.74 o 
  -1  15  13        0.02        4.69      6.70 o 
   0  15  13       52.45       62.23      6.94 o 
   1  15  13       65.64       64.83      7.23 o 
   2  15  13       13.18        8.01      6.94 o 
   3  15  13       42.52       52.10     10.38 o 
   4  15  13       11.81       23.17      6.28 o 
  -6  16  13       17.77       10.61      8.67 o 
  -5  16  13        4.15       -5.32      5.98 o 
  -4  16  13       40.56       43.20      7.38 o 
  -3  16  13        3.00        8.90      8.74 o 
  -2  16  13       44.90       44.88      7.23 o 
  -1  16  13       63.34       52.18      7.28 o 
   0  16  13       66.62       60.33      6.97 o 
   1  16  13       17.25       23.28      6.69 o 
   2  16  13       94.23       89.30     10.62 o 
   3  16  13        1.36       -5.38     10.62 o 
  -5  17  13       28.95       39.12      6.29 o 
  -4  17  13       26.65       31.01      7.48 o 
  -3  17  13       26.37       45.65      7.39 o 
  -2  17  13      136.21      130.82      6.87 o 
  -1  17  13       25.52       19.87     14.40 o 
   0  17  13       10.19       24.10     11.70 o 
   1  17  13       51.91       47.45     10.23 o 
   2  17  13        5.42       13.43     10.56 o 
  -3  18  13       32.08       37.10      7.63 o 
  -2  18  13       11.26       22.16      7.64 o 
  -1  18  13        5.47       -6.05      8.34 o 
   0  18  13       38.84       45.69      8.73 o 
   1  18  13        1.83       15.74      7.76 o 
 -10   0  14        0.72       -4.60     10.56 o 
  -9   0  14       59.71       60.17     10.31 o 
  -8   0  14      124.25      102.73      7.38 o 
  -7   0  14       78.09       54.23      7.22 o 
  -6   0  14       74.94       82.90      9.59 o 
  -5   0  14     1530.61     1550.27     14.37 o 
  -4   0  14      291.30      323.37      8.27 o 
   0   0  14     1836.29     1785.43     15.16 o 
   1   0  14     1017.39      989.81     13.10 o 
   2   0  14      325.63      338.22      8.59 o 
   3   0  14      348.63      384.71      8.46 o 
   4   0  14        2.06       -7.84      9.31 o 
   5   0  14      308.89      289.07      8.34 o 
   6   0  14      201.48      175.30     10.87 o 
   7   0  14      156.62      166.89     10.89 o 
 -10   1  14       55.68       43.96      7.56 o 
  -9   1  14       10.73       24.39      5.94 o 
  -8   1  14       12.10       23.24     11.48 o 
  -7   1  14      778.63      766.70     11.98 o 
  -6   1  14      800.24      772.54     11.86 o 
  -5   1  14      477.57      477.59      7.79 o 
  -4   1  14      451.68      429.17     15.53 o 
  -3   1  14      307.62      326.68      8.46 o 
   0   1  14      665.59      712.80     12.10 o 
   1   1  14       89.67       97.71     10.55 o 
   2   1  14        1.65       -5.62      5.45 o 
   3   1  14       11.67       14.65      6.61 o 
   4   1  14      226.45      229.02      8.27 o 
   5   1  14      190.43      183.67     10.17 o 
   6   1  14        0.51        7.64      5.64 o 
   7   1  14        0.62       13.59      5.02 o 
 -10   2  14        0.99        5.94      7.31 o 
  -9   2  14        3.31       26.13      7.05 o 
  -8   2  14       11.58       25.49     16.06 o 
  -7   2  14       90.66       98.30     23.01 o 
  -6   2  14       24.24        2.45      7.02 o 
  -5   2  14        0.68        3.46      5.43 o 
  -4   2  14       49.29       43.09     11.43 o 
  -3   2  14       10.17       15.01      6.92 o 
   0   2  14       37.58       29.77      9.42 o 
   1   2  14      180.62      160.45     14.97 o 
   2   2  14       13.43       10.00      6.46 o 
   3   2  14        7.19        1.43      5.34 o 
   4   2  14       16.30       23.64      6.77 o 
   5   2  14        7.63       19.36      5.97 o 
   6   2  14       39.90       39.88      4.52 o 
   7   2  14        6.05       -1.37      5.87 o 
 -10   3  14       52.18       34.21      7.58 o 
  -9   3  14        6.20       15.63      5.70 o 
  -8   3  14        0.15       -0.09      5.48 o 
  -7   3  14       78.05       93.55     14.64 o 
  -6   3  14      820.07      868.49     10.50 o 
  -5   3  14      553.77      531.35     17.87 o 
  -4   3  14      225.16      259.33      7.94 o 
  -3   3  14      172.81      199.75      7.55 o 
   0   3  14      979.26      910.84     10.79 o 
   1   3  14      227.88      243.74      8.90 o 
   2   3  14       32.08       33.98     12.09 o 
   3   3  14       75.67      112.37      6.84 o 
   4   3  14      669.61      636.09      7.78 o 
   5   3  14      470.06      462.25      6.54 o 
   6   3  14       23.71       27.32      4.32 o 
   7   3  14        0.61       18.71      5.85 o 
 -10   4  14       82.28       82.13      9.23 o 
  -9   4  14       28.65       21.88      7.34 o 
  -8   4  14       36.01       38.05     12.76 o 
  -7   4  14       70.99       83.73     14.96 o 
  -6   4  14      199.36      177.97      6.02 o 
  -5   4  14      793.28      820.60      7.08 o 
  -4   4  14      254.42      282.35      7.80 o 
  -3   4  14      223.54      247.71     10.71 o 
  -2   4  14      739.12      711.83     12.35 o 
  -1   4  14        2.99        8.23      6.70 o 
   0   4  14      369.21      369.34      8.77 o 
   1   4  14     1533.46     1454.17     26.23 o 
   2   4  14      609.08      577.02      7.25 o 
   3   4  14        0.25        4.67      6.50 o 
   4   4  14       17.20       19.16     15.59 o 
   5   4  14      181.65      182.16      9.82 o 
   6   4  14      508.69      482.63     11.24 o 
   7   4  14       81.24       86.30      5.34 o 
 -10   5  14        0.70       11.93      7.49 o 
  -9   5  14        0.44        3.55     15.80 o 
  -8   5  14       11.20       17.18     22.73 o 
  -7   5  14      403.61      386.55     10.29 o 
  -6   5  14      657.23      653.08     11.05 o 
  -5   5  14      264.05      243.60     14.73 o 
  -4   5  14        1.28        4.53      6.57 o 
  -3   5  14      450.07      468.02     11.64 o 
  -2   5  14      190.09      219.19      8.11 o 
  -1   5  14      129.24      116.15      7.38 o 
   0   5  14     1985.37     2017.98     15.55 o 
   1   5  14      149.35      148.16      8.95 o 
   2   5  14      231.60      216.75     10.63 o 
   3   5  14        8.72       -4.41      7.69 o 
   4   5  14       14.39       14.90      5.53 o 
   5   5  14       32.71       54.09     12.71 o 
   6   5  14       56.01       49.81      5.85 o 
   7   5  14        0.29       -4.61      5.97 o 
  -9   6  14       15.45       19.12      8.71 o 
  -8   6  14        1.99       12.52      5.51 o 
  -7   6  14       89.40       92.90      5.84 o 
  -6   6  14       41.86       31.19      6.70 o 
  -5   6  14      439.81      395.69     11.63 o 
  -4   6  14        3.33       21.60      9.29 o 
  -3   6  14        8.11        1.02      9.69 o 
  -2   6  14       10.31       -7.40      6.24 o 
  -1   6  14       30.09       35.79      6.76 o 
   0   6  14       78.17       59.53      6.96 o 
   1   6  14      841.31      747.75     12.74 o 
   2   6  14      484.46      476.02      8.15 o 
   3   6  14      227.62      224.75      7.21 o 
   4   6  14        0.12        4.19      4.21 o 
   5   6  14      209.40      209.13      5.51 o 
   6   6  14       99.58      105.42      4.71 o 
   7   6  14       77.54       90.57      6.56 o 
  -9   7  14        0.01       -9.44      7.06 o 
  -8   7  14        0.57       -4.59     19.51 o 
  -7   7  14       31.03       27.35      4.80 o 
  -6   7  14      457.20      471.43      7.98 o 
  -5   7  14      297.48      308.67      7.64 o 
  -4   7  14       25.53       12.37      9.32 o 
  -3   7  14      172.24      137.89      7.26 o 
  -2   7  14      107.31      132.87      6.91 o 
  -1   7  14     1193.47     1214.88     10.79 o 
   0   7  14     1659.87     1669.25     63.08 o 
   1   7  14      328.80      335.30     11.30 o 
   2   7  14       38.07       50.48      5.99 o 
   3   7  14        0.01        5.19     10.16 o 
   4   7  14      208.96      218.23     11.37 o 
   5   7  14      265.49      260.45     11.83 o 
   6   7  14        0.01       16.00     11.16 o 
   7   7  14       23.04       21.46      6.16 o 
  -9   8  14       89.06       88.22      7.56 o 
  -8   8  14        1.18        8.29      7.18 o 
  -7   8  14       28.53       37.47      5.61 o 
  -6   8  14      173.93      182.58      6.02 o 
  -5   8  14      136.03      124.92      6.09 o 
  -4   8  14      118.65      140.28      9.73 o 
  -3   8  14       81.28       75.58      5.00 o 
  -2   8  14      163.21      148.76      6.92 o 
  -1   8  14        8.41        3.37      5.34 o 
   0   8  14     1760.69     1759.84     49.96 o 
   1   8  14      510.24      493.16     19.58 o 
   2   8  14      123.29      100.80      7.01 o 
   3   8  14       50.16       49.57      5.73 o 
   4   8  14        3.68        7.95      4.68 o 
   5   8  14       86.38       93.29      8.02 o 
   6   8  14      346.55      341.30      9.90 o 
   7   8  14      123.22      126.00      6.45 o 
  -9   9  14       22.88       17.85      6.06 o 
  -8   9  14      104.06       99.46     12.55 o 
  -7   9  14        5.69       11.40      7.13 o 
  -6   9  14       10.27        1.50      6.90 o 
  -5   9  14       21.66       12.78      6.80 o 
  -4   9  14      125.33      112.46      9.94 o 
  -3   9  14        0.02       15.71      6.37 o 
  -2   9  14        4.93       10.24      8.16 o 
  -1   9  14        0.31       -6.39      5.39 o 
   0   9  14       28.78       37.75      5.64 o 
   1   9  14       98.04       96.64      5.78 o 
   2   9  14        9.86       17.39      5.58 o 
   3   9  14        1.58        3.37      7.41 o 
   4   9  14       14.39       22.07      5.60 o 
   5   9  14      107.28      117.19      7.52 o 
   6   9  14        6.71       11.32      6.55 o 
  -8  10  14        9.16       24.14     14.09 o 
  -7  10  14        0.14       -8.59      5.72 o 
  -6  10  14        3.59        4.09     12.16 o 
  -5  10  14      264.57      271.75     10.38 o 
  -4  10  14      485.70      476.92     10.32 o 
  -3  10  14        5.97        2.00     13.34 o 
  -2  10  14      391.31      348.18     17.14 o 
  -1  10  14       44.52       56.15      6.76 o 
   0  10  14        1.66       -1.87      6.85 o 
   1  10  14      651.70      628.03     13.98 o 
   2  10  14      194.68      198.09      6.54 o 
   3  10  14      275.53      249.42     13.89 o 
   4  10  14       52.25       61.79     10.04 o 
   5  10  14      173.78      166.58      5.24 o 
   6  10  14      116.78      130.45      7.54 o 
  -8  11  14       17.19       32.97      7.36 o 
  -7  11  14       19.77       40.57      7.17 o 
  -6  11  14      324.08      319.93      9.07 o 
  -5  11  14      252.65      244.27     19.30 o 
  -4  11  14       22.39       20.56      5.68 o 
  -3  11  14       22.94       42.32     16.45 o 
  -2  11  14       34.88       38.24      7.43 o 
  -1  11  14      465.75      499.48      8.33 o 
   0  11  14      561.78      561.84     11.83 o 
   1  11  14       96.84       97.91      5.74 o 
   2  11  14        1.54        8.85      6.16 o 
   3  11  14        0.11       16.20      8.88 o 
   4  11  14      169.84      179.71      5.39 o 
   5  11  14      204.68      220.77      7.93 o 
   6  11  14        6.75        8.02      4.98 o 
  -8  12  14       13.14        2.01      8.22 o 
  -7  12  14       88.32       97.92     10.54 o 
  -6  12  14       33.03       41.97      8.46 o 
  -5  12  14       10.56       18.48     10.17 o 
  -4  12  14        6.66        2.22      5.66 o 
  -3  12  14        5.80        5.24      5.59 o 
  -2  12  14        0.29       -1.68      8.50 o 
  -1  12  14       92.98       92.43      6.93 o 
   0  12  14      349.24      367.45     18.36 o 
   1  12  14       20.06       35.31      7.89 o 
   2  12  14       12.78       18.69      6.38 o 
   3  12  14      121.42      124.99      7.65 o 
   4  12  14       34.78       29.66     11.97 o 
   5  12  14       62.99       71.15     18.54 o 
  -7  13  14        8.93       -7.87      5.40 o 
  -6  13  14       44.69       44.16      8.23 o 
  -5  13  14      135.18      148.27      7.57 o 
  -4  13  14        0.31        8.93      6.70 o 
  -3  13  14       14.27       18.00     14.14 o 
  -2  13  14       18.89        9.99      5.59 o 
  -1  13  14       45.56       50.70      6.22 o 
   0  13  14       88.13       74.81     11.45 o 
   1  13  14       56.59       43.94      6.54 o 
   2  13  14       18.55       23.75      7.03 o 
   3  13  14        1.14       10.10      7.11 o 
   4  13  14        6.54       21.16      4.86 o 
   5  13  14       10.07       30.88     11.59 o 
  -7  14  14       45.13       37.16      6.02 o 
  -6  14  14        1.17        9.22      5.97 o 
  -5  14  14       27.60       31.75      7.67 o 
  -4  14  14       81.31       76.91      7.16 o 
  -3  14  14       27.34       36.96      6.83 o 
  -2  14  14        0.37        2.05      6.59 o 
  -1  14  14       15.62       13.71      6.31 o 
   0  14  14       12.16        1.57      7.05 o 
   1  14  14      164.92      141.78      7.75 o 
   2  14  14        3.96       19.37      8.55 o 
   3  14  14        4.76       15.49      7.13 o 
   4  14  14        0.05       29.28     10.33 o 
  -6  15  14      163.29      135.86      6.56 o 
  -5  15  14       79.64       78.74      9.54 o 
  -4  15  14       14.72       12.63      5.12 o 
  -3  15  14        0.04       21.53      6.94 o 
  -2  15  14       40.65       42.16      6.98 o 
  -1  15  14      143.29      145.45      6.15 o 
   0  15  14       97.03       83.95      7.88 o 
   1  15  14        3.03       21.69      9.45 o 
   2  15  14        1.71        2.52     10.21 o 
   3  15  14        1.98       20.71     10.13 o 
  -5  16  14       42.74       48.45      6.29 o 
  -4  16  14       10.25       16.41      7.38 o 
  -3  16  14       50.08       57.67     17.09 o 
  -2  16  14       93.24      102.74     11.34 o 
  -1  16  14       65.11       91.61      6.05 o 
   0  16  14        4.80       10.18      8.32 o 
   1  16  14        5.45        6.10      8.04 o 
   2  16  14       10.46       33.22     10.29 o 
   3  16  14       19.99       27.01     10.65 o 
  -4  17  14      102.71      101.35      7.85 o 
  -3  17  14       74.00       71.22      7.73 o 
  -2  17  14       37.62       44.80      6.18 o 
  -1  17  14       30.23       47.43     12.77 o 
   0  17  14        0.58        1.81      7.96 o 
   1  17  14        0.24        9.23     10.27 o 
   2  17  14        0.60        6.51     10.73 o 
  -2  18  14        7.04       13.69      7.52 o 
  -1  18  14        0.05        0.32      9.84 o 
   0  18  14       74.49       72.12      7.76 o 
 -10   1  15      120.68      123.43      7.93 o 
  -9   1  15       83.81      102.26      6.43 o 
  -8   1  15        0.05       -5.52      9.10 o 
  -7   1  15       16.55       40.31      5.63 o 
  -6   1  15       69.25       88.21      8.41 o 
  -5   1  15      201.10      212.27     27.04 o 
  -4   1  15      147.71      132.77     17.51 o 
  -3   1  15        9.38       25.45      9.94 o 
   0   1  15     1043.07     1099.17      9.88 o 
   1   1  15        6.68       18.03      9.53 o 
   2   1  15        6.24        4.86      9.77 o 
   3   1  15      292.46      253.80     20.04 o 
   4   1  15       80.01       89.85     27.39 o 
   5   1  15      274.84      266.09     10.92 o 
   6   1  15       12.99        3.02      5.92 o 
   7   1  15        0.78       22.55      6.03 o 
 -10   2  15      103.82       91.66     22.45 o 
  -9   2  15      149.70      138.81      5.95 o 
  -8   2  15       95.18      112.90      7.18 o 
  -7   2  15        8.85       30.32      5.46 o 
  -6   2  15        1.40       -8.39      9.87 o 
  -5   2  15     1608.66     1668.63     10.83 o 
  -4   2  15     1275.94     1297.04     25.11 o 
  -3   2  15     2836.61     2828.05     16.11 o 
   0   2  15      254.82      293.75     10.64 o 
   1   2  15      852.63      907.42      7.66 o 
   2   2  15     1102.88     1096.50      8.75 o 
   3   2  15      192.81      192.63      7.29 o 
   4   2  15       98.02       80.86      5.03 o 
   5   2  15       42.19       48.03      7.01 o 
   6   2  15      155.26      147.10      7.57 o 
   7   2  15      118.44      114.00      7.72 o 
 -10   3  15       50.52       44.32      8.34 o 
  -9   3  15      106.88      112.66     14.55 o 
  -8   3  15        5.33        8.01      5.53 o 
  -7   3  15        0.39       -1.85      4.74 o 
  -6   3  15      220.36      227.70      5.57 o 
  -5   3  15      530.28      514.82      6.98 o 
  -4   3  15      398.08      382.01      8.63 o 
  -3   3  15      238.46      259.02      8.19 o 
  -1   3  15        0.66        0.60      9.38 o 
   0   3  15      274.49      292.25     10.64 o 
   1   3  15       13.04        7.55      5.62 o 
   2   3  15       13.05       12.26      6.76 o 
   3   3  15       91.33      100.22     18.11 o 
   4   3  15      200.44      208.90      7.48 o 
   5   3  15      135.10      106.07      7.23 o 
   6   3  15       98.16       93.05      7.43 o 
   7   3  15       29.88       43.18      7.51 o 
 -10   4  15       36.33       39.67      7.71 o 
  -9   4  15       18.86       24.97      5.17 o 
  -8   4  15       25.93       39.44      6.02 o 
  -7   4  15       11.80       24.14      9.78 o 
  -6   4  15       45.86       57.74      6.78 o 
  -5   4  15      289.01      264.88      8.63 o 
  -4   4  15        0.47        6.82      9.44 o 
  -3   4  15      220.20      170.53     10.23 o 
  -2   4  15       27.25       23.64     10.06 o 
  -1   4  15      232.72      206.02      7.46 o 
   0   4  15      104.96      120.72      9.77 o 
   1   4  15      425.91      398.45      6.90 o 
   2   4  15      239.61      230.39      6.08 o 
   3   4  15      277.11      254.34     13.36 o 
   4   4  15      177.20      171.95      7.29 o 
   5   4  15      178.11      176.16     10.26 o 
   6   4  15       16.19       28.75      5.03 o 
   7   4  15        0.79        3.05      7.54 o 
  -9   5  15       80.92       81.94      7.41 o 
  -8   5  15       20.60       16.23      6.72 o 
  -7   5  15       50.29       55.31      5.52 o 
  -6   5  15      360.59      325.99     14.37 o 
  -5   5  15      283.67      331.78      7.33 o 
  -4   5  15        0.37       -7.13      9.00 o 
  -3   5  15      487.88      458.15     11.29 o 
  -2   5  15      485.71      477.32      9.32 o 
  -1   5  15        3.16        9.38      9.29 o 
   0   5  15      551.90      531.96      9.19 o 
   1   5  15        4.44       -6.47     11.72 o 
   2   5  15       90.29       93.85      7.49 o 
   3   5  15      155.00      135.51     16.49 o 
   4   5  15        7.13        6.00     14.73 o 
   5   5  15      125.36      141.31      7.29 o 
   6   5  15       21.66       33.71      9.14 o 
   7   5  15        0.86        1.19      8.48 o 
  -9   6  15      140.97      120.01      6.22 o 
  -8   6  15      158.44      125.75      7.54 o 
  -7   6  15        4.69        4.63     12.08 o 
  -6   6  15       17.43       20.72     10.41 o 
  -5   6  15      351.33      357.95      6.66 o 
  -4   6  15      739.50      747.36     12.37 o 
  -3   6  15     1604.51     1537.75     12.91 o 
  -2   6  15        1.97       -6.93      5.37 o 
  -1   6  15       80.44       95.20      5.66 o 
   0   6  15        0.06        3.22      6.70 o 
   1   6  15      110.62      113.02      7.87 o 
   2   6  15      419.90      390.83     21.93 o 
   3   6  15        4.53        6.70      8.41 o 
   4   6  15       15.88       15.54      6.70 o 
   5   6  15       26.58       21.24      6.82 o 
   6   6  15      286.73      314.60      7.41 o 
   7   6  15      201.98      213.39      9.68 o 
  -9   7  15       11.68        0.86      5.22 o 
  -8   7  15       27.30       25.19      5.89 o 
  -7   7  15        4.42       27.83     18.92 o 
  -6   7  15        8.07       19.67     11.39 o 
  -5   7  15       23.46       41.65     13.38 o 
  -4   7  15       53.64       40.52      6.99 o 
  -3   7  15        3.45       -2.91      9.40 o 
  -2   7  15       78.15       90.78      7.37 o 
  -1   7  15        7.08       -0.45      9.52 o 
   0   7  15       98.07      114.61      8.21 o 
   1   7  15       41.77       37.36      5.60 o 
   2   7  15        0.08       -2.25      6.60 o 
   3   7  15      160.40      136.05      5.84 o 
   4   7  15       11.13       14.49      9.92 o 
   5   7  15       87.46      113.89      7.01 o 
   6   7  15        0.13        3.25      5.42 o 
  -9   8  15       19.47        4.12      8.33 o 
  -8   8  15       17.56       32.18      9.24 o 
  -7   8  15        8.21       21.55      7.37 o 
  -6   8  15       42.83       64.39      8.38 o 
  -5   8  15      195.72      176.51      5.95 o 
  -4   8  15      511.49      493.10      8.98 o 
  -3   8  15      411.37      385.93     18.03 o 
  -2   8  15       27.77       37.16      5.62 o 
  -1   8  15       50.16       37.96     11.08 o 
   0   8  15      222.82      207.32     13.02 o 
   1   8  15      542.86      550.97     14.21 o 
   2   8  15      254.50      230.54     12.42 o 
   3   8  15      213.93      217.01      7.82 o 
   4   8  15       36.28       20.93     12.20 o 
   5   8  15      166.90      162.95      7.19 o 
   6   8  15       19.71       33.45      6.60 o 
  -9   9  15       21.81       27.09     17.88 o 
  -8   9  15        3.29        0.07     12.54 o 
  -7   9  15        9.45       19.81     11.94 o 
  -6   9  15       49.94       54.66     11.64 o 
  -5   9  15      147.01      163.92      9.94 o 
  -4   9  15        0.69       12.99      9.19 o 
  -3   9  15      385.36      368.84      5.96 o 
  -2   9  15      499.00      506.04      7.16 o 
  -1   9  15      356.11      339.45      9.70 o 
   0   9  15      490.01      441.75     16.80 o 
   1   9  15      562.41      588.00     13.07 o 
   2   9  15      113.45      117.87     13.61 o 
   3   9  15       74.04       63.77      6.00 o 
   4   9  15        0.18       10.20     12.75 o 
   5   9  15       72.61       77.99     13.10 o 
   6   9  15       24.86       31.29      5.35 o 
  -8  10  15       65.19       48.32      6.15 o 
  -7  10  15        2.71        4.40      5.67 o 
  -6  10  15      111.54      108.85     16.47 o 
  -5  10  15        2.27       -4.60      6.94 o 
  -4  10  15      109.39      130.30      5.92 o 
  -3  10  15       20.33       30.93      8.14 o 
  -2  10  15        0.54       -2.10      7.51 o 
  -1  10  15       94.40      116.41      7.02 o 
   0  10  15        4.01       11.98     13.61 o 
   1  10  15        3.40       -1.22      4.64 o 
   2  10  15      192.74      179.34     10.52 o 
   3  10  15       12.80       25.70      6.19 o 
   4  10  15        9.94        6.64      5.86 o 
   5  10  15        5.38        9.12      5.25 o 
  -8  11  15      104.90       97.08      7.73 o 
  -7  11  15       58.84       59.23      5.99 o 
  -6  11  15       17.38       27.57      7.10 o 
  -5  11  15       60.17       52.14      4.97 o 
  -4  11  15       33.87       41.94      6.82 o 
  -3  11  15      108.27       97.72      5.86 o 
  -2  11  15       46.52       45.04      9.30 o 
  -1  11  15        0.00       -1.66      6.66 o 
   0  11  15       15.56       16.23      5.44 o 
   1  11  15       15.70       27.94      7.20 o 
   2  11  15       15.06       11.68      5.97 o 
   3  11  15       10.71       15.04      5.45 o 
   4  11  15        5.98        8.83      6.43 o 
   5  11  15        5.13        8.37      6.41 o 
  -7  12  15       36.48       39.39      7.34 o 
  -6  12  15       19.70       13.51      5.02 o 
  -5  12  15       34.41       46.07      7.02 o 
  -4  12  15      143.10      133.09      5.39 o 
  -3  12  15      165.79      175.86      7.30 o 
  -2  12  15       23.47       39.10      6.95 o 
  -1  12  15       63.13       69.32      5.77 o 
   0  12  15        1.69       19.14     19.38 o 
   1  12  15      501.87      493.41     11.89 o 
   2  12  15      229.18      228.71      6.83 o 
   3  12  15       41.24       59.26     11.65 o 
   4  12  15        0.39        4.96      7.73 o 
   5  12  15        1.38       17.03     10.88 o 
  -7  13  15       18.05       15.69      4.75 o 
  -6  13  15       21.39       28.09      5.98 o 
  -5  13  15       84.31      102.35      7.31 o 
  -4  13  15        7.96       12.51      6.93 o 
  -3  13  15       54.69       50.89      5.57 o 
  -2  13  15       97.15      100.99      7.08 o 
  -1  13  15        6.99        3.99      7.69 o 
   0  13  15      168.10      170.16      7.43 o 
   1  13  15       40.77       41.61      5.87 o 
   2  13  15       34.72       30.77      6.94 o 
   3  13  15      170.16      165.89      8.68 o 
   4  13  15        4.93       10.00      7.11 o 
  -6  14  15       62.43       65.71      5.84 o 
  -5  14  15        0.45        5.57     12.20 o 
  -4  14  15       10.21       15.03      7.30 o 
  -3  14  15        0.53        2.84      6.90 o 
  -2  14  15       15.28       17.61      7.03 o 
  -1  14  15      226.31      233.64      7.66 o 
   0  14  15       15.04        9.65     12.76 o 
   1  14  15        0.03       -0.30      5.32 o 
   2  14  15        4.24        5.85      7.60 o 
   3  14  15       48.26       47.43      7.09 o 
   4  14  15        3.28       12.25     10.64 o 
  -6  15  15       13.49       14.01      4.84 o 
  -5  15  15       39.18       47.96      5.29 o 
  -4  15  15       66.20       58.66      7.42 o 
  -3  15  15        7.57       -6.05      7.14 o 
  -2  15  15       86.32       89.27     14.39 o 
  -1  15  15       13.87       29.89      7.09 o 
   0  15  15        1.62       11.61      8.12 o 
   1  15  15        3.11        7.57      5.46 o 
   2  15  15        0.79        5.65     10.23 o 
   3  15  15        0.01       -8.54      7.28 o 
  -5  16  15        2.97        3.62      6.21 o 
  -4  16  15      152.64      140.22      7.98 o 
  -3  16  15       47.64       40.99      7.51 o 
  -2  16  15       18.65       20.19      5.91 o 
  -1  16  15       58.19       70.31     10.41 o 
   0  16  15      135.10      127.86      8.50 o 
   1  16  15      159.96      161.31      8.33 o 
   2  16  15       65.68       51.58     10.81 o 
  -3  17  15        0.02       19.92     10.26 o 
  -2  17  15       55.87       56.83      9.11 o 
  -1  17  15        0.56        1.47      5.99 o 
   0  17  15       31.93       30.26      6.66 o 
   1  17  15        4.07       -7.34      7.80 o 
 -10   0  16       28.48       24.31      7.69 o 
  -9   0  16       91.22      107.62     10.65 o 
  -8   0  16       48.62       53.04      6.82 o 
  -7   0  16       27.58       30.23      6.84 o 
  -6   0  16      303.25      302.73     10.23 o 
  -5   0  16     1398.34     1397.18     13.95 o 
  -4   0  16     1684.37     1711.89     14.89 o 
   0   0  16        1.06       -4.68      6.55 o 
   1   0  16      136.68      113.23      9.71 o 
   2   0  16     1874.52     1862.71     15.51 o 
   3   0  16     2007.02     2037.54     16.05 o 
   4   0  16      351.52      345.08      8.32 o 
   5   0  16       13.81       12.99      9.63 o 
   6   0  16      106.61      103.27      7.69 o 
   7   0  16      150.95      141.03     11.12 o 
 -10   1  16       16.26        8.66      6.08 o 
  -9   1  16       82.84       80.02     11.90 o 
  -8   1  16        1.73       28.40     14.99 o 
  -7   1  16       21.70       11.20     10.57 o 
  -6   1  16      184.44      200.75     13.90 o 
  -5   1  16      897.88      959.52      8.96 o 
  -4   1  16     1210.88     1250.06     10.42 o 
  -3   1  16      367.80      380.16      8.67 o 
   0   1  16       49.56       41.73      6.68 o 
   1   1  16       63.83       68.77      4.76 o 
   2   1  16       61.49       63.19      8.41 o 
   3   1  16        9.07       16.72     10.95 o 
   4   1  16      109.21      118.28      9.39 o 
   5   1  16      110.70       89.07      7.23 o 
   6   1  16       17.23       14.19      7.26 o 
   7   1  16        0.01       -1.48     18.72 o 
  -9   2  16        5.40       29.92      9.10 o 
  -8   2  16       21.41       17.56      7.13 o 
  -7   2  16        0.00       19.46      9.20 o 
  -6   2  16       40.65       38.49      7.82 o 
  -5   2  16       35.65       40.81      8.39 o 
  -4   2  16      331.35      324.95      8.27 o 
  -3   2  16       38.84       35.35      9.88 o 
   0   2  16      510.27      499.66     19.65 o 
   1   2  16       10.88       23.43     10.21 o 
   2   2  16       34.15       40.99      7.14 o 
   3   2  16      193.75      183.13     15.65 o 
   4   2  16      177.90      178.32      7.16 o 
   5   2  16       10.50        1.89      4.96 o 
   6   2  16       10.64       11.66      6.00 o 
   7   2  16        4.20        5.85     13.48 o 
  -9   3  16      108.59      110.58     26.16 o 
  -8   3  16        0.61        1.63     12.22 o 
  -7   3  16        6.47       20.10      6.81 o 
  -6   3  16       58.48       52.56      4.78 o 
  -5   3  16      557.38      595.30     34.29 o 
  -4   3  16      806.65      815.45     10.13 o 
  -3   3  16        0.15        6.70      9.67 o 
  -1   3  16      485.44      504.72      8.80 o 
   0   3  16      347.12      327.49     10.38 o 
   1   3  16      200.81      188.86      5.29 o 
   2   3  16      435.97      408.36      8.96 o 
   3   3  16       55.31       67.33      8.07 o 
   4   3  16      228.60      261.21     17.67 o 
   5   3  16       13.69       40.78     15.96 o 
   6   3  16        0.19        4.89      5.98 o 
   7   3  16        1.31       -8.93      6.16 o 
  -9   4  16       50.33       62.57     11.32 o 
  -8   4  16      302.09      280.98     17.69 o 
  -7   4  16      118.85      121.89      7.95 o 
  -6   4  16       27.90       27.08      5.42 o 
  -5   4  16        3.76       -3.84      7.70 o 
  -4   4  16      304.14      316.08     10.46 o 
  -3   4  16     2675.50     2769.16     17.69 o 
  -2   4  16      820.32      805.82     10.67 o 
  -1   4  16      148.50      145.48      7.17 o 
   0   4  16       23.89       34.41      9.29 o 
   1   4  16      856.06      795.09      7.94 o 
   2   4  16     2196.71     2112.44     56.96 o 
   3   4  16      866.38      835.62     24.58 o 
   4   4  16      146.19      127.02     12.71 o 
   5   4  16       10.08       14.31      6.93 o 
   6   4  16       22.08       25.54     12.74 o 
  -9   5  16      115.13      103.70     14.35 o 
  -8   5  16        8.15        3.93      7.05 o 
  -7   5  16        3.03       -4.85     15.13 o 
  -6   5  16       26.79       38.85      6.81 o 
  -5   5  16       68.48       71.06      6.60 o 
  -4   5  16      718.21      730.58     12.08 o 
  -3   5  16      974.79      941.07     13.02 o 
  -2   5  16      229.47      209.29     10.64 o 
  -1   5  16        0.01       15.49      9.31 o 
   0   5  16      108.03      121.67      9.69 o 
   1   5  16        5.69       12.11      9.06 o 
   2   5  16        3.07       17.77      8.92 o 
   3   5  16       94.01       94.35      7.10 o 
   4   5  16       40.59       38.82      5.61 o 
   5   5  16       41.99       41.50     15.23 o 
   6   5  16       20.85       38.76      7.31 o 
  -9   6  16        3.16        6.68      7.70 o 
  -8   6  16        7.73        3.95      7.12 o 
  -7   6  16      136.49      128.38      8.11 o 
  -6   6  16        4.95       15.29      4.73 o 
  -5   6  16        0.66       20.92      9.59 o 
  -4   6  16       99.33       98.16      9.75 o 
  -3   6  16      378.95      372.03      8.75 o 
  -2   6  16       63.53       59.67      8.89 o 
  -1   6  16      433.16      416.05     18.95 o 
   0   6  16      100.15       71.73      9.83 o 
   1   6  16      215.11      245.63      7.37 o 
   2   6  16      150.31      154.12      5.87 o 
   3   6  16      478.69      467.65      8.21 o 
   4   6  16      181.14      183.37      6.20 o 
   5   6  16       84.64       75.77      6.00 o 
   6   6  16        3.99        5.04      9.33 o 
  -9   7  16      102.41      113.34      7.83 o 
  -8   7  16       24.11       37.41     20.33 o 
  -7   7  16       54.22       67.54      9.28 o 
  -6   7  16       21.11       43.18     18.46 o 
  -5   7  16       43.13       55.30     15.61 o 
  -4   7  16      419.81      473.66     11.08 o 
  -3   7  16       27.69       36.49      9.42 o 
  -2   7  16        0.17        6.02      4.62 o 
  -1   7  16       71.94       66.31      7.66 o 
   0   7  16      427.82      437.22      9.68 o 
   1   7  16      476.67      457.17      7.00 o 
   2   7  16       75.03       64.35     11.46 o 
   3   7  16      197.20      190.18      7.32 o 
   4   7  16      401.37      392.12     12.12 o 
   5   7  16       69.58       65.37      7.29 o 
   6   7  16        0.85       16.73     17.09 o 
  -9   8  16       72.67       80.45      7.91 o 
  -8   8  16      257.65      235.70      9.21 o 
  -7   8  16       90.43       99.72      8.15 o 
  -6   8  16       20.81       26.73      9.24 o 
  -5   8  16       17.53       14.49      9.54 o 
  -4   8  16       80.89       89.15      9.67 o 
  -3   8  16      124.07      117.10      7.02 o 
  -2   8  16      299.22      308.08     10.99 o 
  -1   8  16       24.27       34.15      7.90 o 
   0   8  16      115.74      114.75      9.00 o 
   1   8  16       93.19      104.61      5.25 o 
   2   8  16     1106.70      990.46     12.89 o 
   3   8  16      421.00      361.91     18.21 o 
   4   8  16       75.44       75.24      5.69 o 
   5   8  16       36.24       30.38     11.20 o 
   6   8  16       19.46       10.65      6.13 o 
  -8   9  16        0.30        9.21     16.08 o 
  -7   9  16        5.04       -2.75      7.05 o 
  -6   9  16        7.19       12.15     11.83 o 
  -5   9  16       33.87       35.55      9.75 o 
  -4   9  16        5.28       -9.74      6.49 o 
  -3   9  16        8.64       10.90      5.39 o 
  -2   9  16        0.05       10.64      8.06 o 
  -1   9  16        0.00       -3.39      5.99 o 
   0   9  16       79.88       77.91      6.61 o 
   1   9  16       50.86       63.51      4.87 o 
   2   9  16        4.73        6.99      5.48 o 
   3   9  16       18.23        8.40     16.59 o 
   4   9  16        0.04       -7.98      5.43 o 
   5   9  16       18.14       30.86      8.81 o 
  -8  10  16       91.71       88.44     22.55 o 
  -7  10  16       52.05       59.87      6.00 o 
  -6  10  16        0.96        6.94     19.50 o 
  -5  10  16        8.40       18.90      9.88 o 
  -4  10  16        3.71        9.34      5.50 o 
  -3  10  16      120.28      129.72     13.10 o 
  -2  10  16      119.47      134.81     12.55 o 
  -1  10  16      210.04      251.01      6.42 o 
   0  10  16       27.76       43.25      6.92 o 
   1  10  16      123.53      120.89      7.15 o 
   2  10  16      201.87      196.70     11.69 o 
   3  10  16      229.01      206.52      7.55 o 
   4  10  16       11.00       14.72      7.61 o 
   5  10  16        1.58       17.25      9.51 o 
  -7  11  16        6.65       14.16     16.80 o 
  -6  11  16        0.07       -1.51      5.92 o 
  -5  11  16       86.28       70.64      5.93 o 
  -4  11  16      264.32      259.42      6.57 o 
  -3  11  16       46.60       48.21      5.65 o 
  -2  11  16      102.83       98.68      5.84 o 
  -1  11  16       13.80       15.72      6.66 o 
   0  11  16      194.31      186.95      7.45 o 
   1  11  16      206.66      200.81     19.41 o 
   2  11  16       36.40       39.45      5.97 o 
   3  11  16       16.37       23.23      6.52 o 
   4  11  16      129.54      141.15      7.12 o 
   5  11  16       46.06       36.12      8.74 o 
  -7  12  16       26.46       33.40     14.02 o 
  -6  12  16       56.65       72.01      6.88 o 
  -5  12  16       38.83       41.20     10.95 o 
  -4  12  16        7.07        7.95      6.92 o 
  -3  12  16       24.79       21.52      5.60 o 
  -2  12  16       40.46       36.52      5.68 o 
  -1  12  16      138.97      134.04      9.69 o 
   0  12  16       13.78       26.65      5.67 o 
   1  12  16       40.58       33.43      5.29 o 
   2  12  16      163.50      168.73      5.74 o 
   3  12  16       62.34       65.48      7.01 o 
   4  12  16       23.47       23.49      6.03 o 
  -6  13  16        3.03       11.08     10.66 o 
  -5  13  16        1.91        8.25      8.79 o 
  -4  13  16        1.77        6.65      7.13 o 
  -3  13  16        1.24       11.23      6.91 o 
  -2  13  16        1.65        0.94      7.94 o 
  -1  13  16        0.27        9.63      6.85 o 
   0  13  16       89.83      114.26     15.14 o 
   1  13  16        8.64       19.04      7.17 o 
   2  13  16        1.08        2.60      5.38 o 
   3  13  16       13.05        9.74      6.15 o 
   4  13  16        4.50      -12.06     10.75 o 
  -6  14  16        4.11        9.93      6.35 o 
  -5  14  16       25.79       33.26      7.38 o 
  -4  14  16       65.87       53.99      7.31 o 
  -3  14  16      331.05      325.99      8.19 o 
  -2  14  16      221.55      232.22      7.89 o 
  -1  14  16      142.60      124.07      7.43 o 
   0  14  16       19.16       15.46     11.48 o 
   1  14  16      100.81       99.29      9.21 o 
   2  14  16       62.78       81.86      8.82 o 
   3  14  16       27.14       23.52     10.11 o 
  -5  15  16      170.33      163.68     16.09 o 
  -4  15  16      257.56      271.78      8.25 o 
  -3  15  16       70.22       82.27      8.63 o 
  -2  15  16        8.94       29.38     18.28 o 
  -1  15  16        0.68        5.94      5.75 o 
   0  15  16       50.54       53.29      8.30 o 
   1  15  16       86.83       92.03      7.88 o 
   2  15  16        3.07       12.39      7.36 o 
  -4  16  16        1.20        9.27      9.87 o 
  -3  16  16        5.14       10.52     13.21 o 
  -2  16  16        0.83       13.91      7.34 o 
  -1  16  16        4.75        9.88      7.39 o 
   0  16  16        1.84       13.10      8.11 o 
   1  16  16        1.09        2.66      6.19 o 
  -2  17  16       12.82        6.86     13.09 o 
  -1  17  16        6.41       18.71     12.63 o 
  -9   1  17       28.59       21.55      6.12 o 
  -8   1  17        0.19       -3.81      6.95 o 
  -7   1  17       58.94       61.87      6.91 o 
  -6   1  17       24.91       34.58     11.88 o 
  -5   1  17        8.38       28.45      6.62 o 
  -4   1  17      494.92      491.00      6.39 o 
   0   1  17      294.55      297.55      7.34 o 
   1   1  17        2.16       -1.58      9.34 o 
   2   1  17       10.03        7.16      6.78 o 
   3   1  17       16.74       26.57      9.53 o 
   4   1  17       97.01      123.47      5.85 o 
   5   1  17      117.41      113.09      7.33 o 
   6   1  17       34.19       18.34     10.63 o 
  -9   2  17       30.98       37.14      5.13 o 
  -8   2  17      227.58      178.39      7.22 o 
  -7   2  17      534.10      526.18      7.10 o 
  -6   2  17       28.23       32.66     12.10 o 
  -5   2  17      267.94      244.64      9.87 o 
  -4   2  17      433.66      402.47      9.78 o 
  -3   2  17     3931.53     4114.35     18.42 o 
  -1   2  17      526.49      536.97      9.11 o 
   0   2  17       40.12       53.16      6.70 o 
   1   2  17       84.13       78.85     11.77 o 
   2   2  17      244.52      257.01     15.36 o 
   3   2  17      627.75      672.11      7.71 o 
   4   2  17      864.04      864.36     15.84 o 
   5   2  17       11.67       31.34      7.14 o 
   6   2  17       17.94       17.22     11.50 o 
  -9   3  17       33.00       36.56     11.20 o 
  -8   3  17       26.17       33.02      5.79 o 
  -7   3  17       33.27       43.59      7.48 o 
  -6   3  17        0.69       -8.32      5.55 o 
  -5   3  17      223.28      204.99      6.93 o 
  -4   3  17        7.19       13.56      6.65 o 
  -3   3  17        0.58        9.54      7.13 o 
  -1   3  17     1248.17     1247.77     11.33 o 
   0   3  17        1.14       -1.91      7.89 o 
   1   3  17        1.00       14.71      8.33 o 
   2   3  17      115.96      118.94      8.21 o 
   3   3  17       48.93       64.21      5.72 o 
   4   3  17       97.84       85.07      6.16 o 
   5   3  17       29.39       34.07      5.84 o 
   6   3  17        7.55       13.92      7.33 o 
  -9   4  17        1.15        8.98     11.49 o 
  -8   4  17        1.67        8.38      4.96 o 
  -7   4  17        1.16        8.44      7.06 o 
  -6   4  17       35.10       33.84      5.65 o 
  -5   4  17       18.64       23.94      5.45 o 
  -4   4  17      179.31      199.83     10.38 o 
  -3   4  17      226.47      260.50     10.60 o 
  -2   4  17        2.54       22.46      9.92 o 
  -1   4  17       22.29       30.07      6.92 o 
   0   4  17      216.73      208.94      7.36 o 
   1   4  17       59.60       32.31      5.43 o 
   2   4  17       51.39       58.40      7.17 o 
   3   4  17      132.84      150.19      5.89 o 
   4   4  17       35.36       28.33      5.89 o 
   5   4  17        0.09        1.72      7.07 o 
   6   4  17       14.69       28.27      7.53 o 
  -9   5  17       14.54       33.80     11.07 o 
  -8   5  17       46.59       47.66      7.29 o 
  -7   5  17       39.93       34.93      5.89 o 
  -6   5  17      210.73      219.61     29.42 o 
  -5   5  17      166.65      168.68     12.39 o 
  -4   5  17       19.29        1.70      9.44 o 
  -3   5  17        0.19        6.51      6.70 o 
  -2   5  17        0.32       -4.53      4.62 o 
  -1   5  17     2063.69     1993.20     15.24 o 
   0   5  17      332.95      303.85      8.15 o 
   1   5  17        1.35        1.20      7.28 o 
   2   5  17      156.30      141.62     13.59 o 
   3   5  17       62.07       62.44     14.25 o 
   4   5  17      282.58      294.82      7.89 o 
   5   5  17      140.87      129.38      6.33 o 
   6   5  17       32.38       43.85     14.68 o 
  -9   6  17       22.66       52.06     12.20 o 
  -8   6  17      287.92      263.42      6.97 o 
  -7   6  17     1038.92     1049.88     56.54 o 
  -6   6  17      186.27      187.52      7.26 o 
  -5   6  17       66.12       73.58     14.94 o 
  -4   6  17       17.38       23.27      9.46 o 
  -3   6  17      124.64      119.78      7.21 o 
  -2   6  17      904.52      939.71      8.92 o 
  -1   6  17      330.93      329.18      7.60 o 
   0   6  17       19.88       35.70      6.63 o 
   1   6  17        4.31       17.21      5.45 o 
   2   6  17      113.61      108.09      9.56 o 
   3   6  17      183.75      194.76     13.21 o 
   4   6  17      308.06      277.81     20.92 o 
   5   6  17       10.46        9.90     16.65 o 
   6   6  17        0.91       20.61     12.32 o 
  -8   7  17       74.30       81.67      6.29 o 
  -7   7  17        7.97       13.05      7.12 o 
  -6   7  17      106.93      111.72      5.98 o 
  -5   7  17        0.53       -8.24      6.73 o 
  -4   7  17       78.33       81.17      9.46 o 
  -3   7  17        0.50       -9.75      6.50 o 
  -2   7  17       80.38       70.37      7.31 o 
  -1   7  17        6.15       25.29      9.11 o 
   0   7  17       95.27       88.60      5.15 o 
   1   7  17       10.87       13.60      5.50 o 
   2   7  17        1.33       10.85      6.59 o 
   3   7  17       49.34       53.65      7.82 o 
   4   7  17       14.65       31.16      6.95 o 
   5   7  17       16.70       21.42      7.26 o 
  -8   8  17       78.32       83.88     12.35 o 
  -7   8  17      150.59      138.58      6.43 o 
  -6   8  17       55.88       83.42      8.81 o 
  -5   8  17       13.20       15.32      6.99 o 
  -4   8  17       42.14       50.94      9.48 o 
  -3   8  17       13.04        0.78      4.78 o 
  -2   8  17        4.65       -8.27      5.51 o 
  -1   8  17       21.81       24.52      4.74 o 
   0   8  17        0.68       -2.76      5.45 o 
   1   8  17       48.97       38.97      4.78 o 
   2   8  17       36.27       41.87      7.21 o 
   3   8  17      418.80      418.07      7.63 o 
   4   8  17       19.05       14.57      7.10 o 
   5   8  17       39.43       49.32      7.55 o 
  -8   9  17       84.67       89.08     11.34 o 
  -7   9  17       61.41       60.07      8.82 o 
  -6   9  17      280.45      257.18     11.44 o 
  -5   9  17      114.43      124.29      7.59 o 
  -4   9  17       16.40       25.67      5.54 o 
  -3   9  17        0.03        7.15     10.37 o 
  -2   9  17        5.38       12.68      4.89 o 
  -1   9  17      183.61      188.99      7.26 o 
   0   9  17      118.68      110.93      5.75 o 
   1   9  17       25.77       41.56      6.98 o 
   2   9  17       15.78       18.35      5.66 o 
   3   9  17        0.11        0.18      7.04 o 
   4   9  17      324.08      317.88     11.71 o 
   5   9  17      127.58      119.98      6.51 o 
  -8  10  17      142.61      144.40      9.64 o 
  -7  10  17      301.15      294.77     18.45 o 
  -6  10  17        1.13       14.55      5.73 o 
  -5  10  17       42.07       46.03      7.05 o 
  -4  10  17      159.62      150.06     13.59 o 
  -3  10  17        4.30       14.42      5.44 o 
  -2  10  17      297.97      305.66      8.20 o 
  -1  10  17       66.72       58.64      9.32 o 
   0  10  17       53.60       49.32      6.77 o 
   1  10  17        5.18        9.11      6.29 o 
   2  10  17       35.52       36.39      6.00 o 
   3  10  17       19.86       36.68     12.87 o 
   4  10  17        0.03        7.48      6.79 o 
  -7  11  17        0.01       -8.90      6.16 o 
  -6  11  17        3.05       14.96      7.25 o 
  -5  11  17        5.87       14.93      6.94 o 
  -4  11  17        5.82        5.34      5.60 o 
  -3  11  17        4.09        3.14      5.42 o 
  -2  11  17        2.20        4.97      6.82 o 
  -1  11  17       14.64       24.13      6.75 o 
   0  11  17       20.67       15.59      9.39 o 
   1  11  17       30.20       22.87      4.85 o 
   2  11  17        8.49       28.50      7.61 o 
   3  11  17        2.06        5.04      6.20 o 
   4  11  17       26.61       34.26      7.11 o 
  -7  12  17      141.12      138.95     10.62 o 
  -6  12  17       80.80       86.55      9.31 o 
  -5  12  17        2.22       19.00      9.20 o 
  -4  12  17       10.91       26.11      5.80 o 
  -3  12  17       92.12       91.26      8.35 o 
  -2  12  17      205.23      214.17      5.77 o 
  -1  12  17      180.69      180.42      6.37 o 
   0  12  17        8.96        2.90      5.72 o 
   1  12  17        7.33       14.13      6.17 o 
   2  12  17        9.80       12.14      6.15 o 
   3  12  17      100.41       93.00      5.84 o 
   4  12  17       17.26       18.49      7.55 o 
  -6  13  17       77.01       79.72      5.56 o 
  -5  13  17        0.14       -4.48      9.07 o 
  -4  13  17       53.74       37.97      7.26 o 
  -3  13  17       80.56       73.24      7.25 o 
  -2  13  17        3.69       -0.93      7.06 o 
  -1  13  17      125.87      132.24      9.54 o 
   0  13  17      162.67      139.96     15.33 o 
   1  13  17        1.27        1.57      4.98 o 
   2  13  17       62.14       68.75      6.95 o 
   3  13  17       23.48       24.08      7.55 o 
  -5  14  17       69.34       76.41      9.79 o 
  -4  14  17       14.50       31.34     12.08 o 
  -3  14  17        3.70        2.31     12.37 o 
  -2  14  17       35.08       55.35      7.38 o 
  -1  14  17        5.92       15.92      5.84 o 
   0  14  17       43.16       79.14      8.06 o 
   1  14  17       75.78       83.10      6.02 o 
   2  14  17       10.63       14.90      7.17 o 
  -4  15  17        0.48       -2.36     13.98 o 
  -3  15  17        0.05      -10.99      7.33 o 
  -2  15  17        4.08        6.50      7.41 o 
  -1  15  17       37.50       32.04      7.42 o 
   0  15  17       10.28       16.90      6.40 o 
   1  15  17       27.20       37.44      6.99 o 
  -3  16  17       75.70       85.64      7.96 o 
  -2  16  17      248.22      263.86     20.52 o 
  -1  16  17       47.36       48.76      7.76 o 
   0  16  17        0.42        2.52      6.19 o 
  -9   0  18        0.41       15.10     10.27 o 
  -8   0  18       11.56       12.50      9.81 o 
  -7   0  18      893.53      830.86     10.73 o 
  -6   0  18      396.78      375.96      8.27 o 
  -5   0  18      374.55      357.16      8.34 o 
  -4   0  18       13.57       13.41      9.42 o 
   0   0  18      125.26      132.30     10.11 o 
   1   0  18      174.09      154.81      7.61 o 
   2   0  18       72.50       71.75      7.15 o 
   3   0  18      640.99      614.33     11.93 o 
   4   0  18     1113.76     1060.19     13.89 o 
   5   0  18      121.61      108.07      7.90 o 
   6   0  18       56.93       62.40      7.61 o 
  -9   1  18        0.11        1.50      5.87 o 
  -8   1  18       15.85       25.14     23.15 o 
  -7   1  18        3.60        3.73     11.66 o 
  -6   1  18      198.35      210.06      7.13 o 
  -5   1  18      478.29      463.94      6.69 o 
  -4   1  18        5.98        0.80      6.52 o 
  -1   1  18      559.21      580.63     11.41 o 
   0   1  18      318.03      322.09      7.46 o 
   1   1  18      183.52      181.84     11.63 o 
   2   1  18       41.41       43.16     12.72 o 
   3   1  18       17.52       22.94     11.72 o 
   4   1  18      155.46      143.70      6.21 o 
   5   1  18      350.61      334.98      6.45 o 
   6   1  18      101.40      104.86      6.65 o 
  -9   2  18        0.94        8.53      5.25 o 
  -8   2  18        3.80       23.80     14.63 o 
  -7   2  18        0.26       10.71      5.64 o 
  -6   2  18        2.26      -13.65     11.56 o 
  -5   2  18        0.04       13.40     20.27 o 
  -4   2  18       15.71       27.86      6.43 o 
  -3   2  18        0.71       -1.10      6.57 o 
  -1   2  18        0.14       -2.68      9.50 o 
   0   2  18      255.33      261.23      7.42 o 
   1   2  18       28.59       28.33     11.83 o 
   2   2  18        8.29       14.86     15.09 o 
   3   2  18       40.54       48.00     15.21 o 
   4   2  18       12.56       40.69      7.05 o 
   5   2  18        5.56       16.12      7.13 o 
   6   2  18        0.01       12.44      5.42 o 
  -9   3  18       10.10        0.25      9.44 o 
  -8   3  18       20.14       30.43     22.17 o 
  -7   3  18       71.84       66.48     20.21 o 
  -6   3  18      181.64      177.39      8.09 o 
  -5   3  18      595.62      586.67      6.78 o 
  -4   3  18        5.20       11.19      9.31 o 
  -3   3  18       82.94       78.88      9.61 o 
  -1   3  18     1102.32     1056.47     10.85 o 
   0   3  18      445.03      431.56     12.43 o 
   1   3  18      623.45      566.19      6.50 o 
   2   3  18        0.30       -7.18     12.15 o 
   3   3  18        9.81       16.66      9.45 o 
   4   3  18      106.85      113.94      7.56 o 
   5   3  18      314.55      290.50     18.90 o 
   6   3  18      243.56      252.78      7.02 o 
  -9   4  18       15.56       22.97      9.85 o 
  -8   4  18       36.58       52.95     15.53 o 
  -7   4  18      436.40      398.51     20.33 o 
  -6   4  18      175.95      173.07      5.48 o 
  -5   4  18      193.25      202.14     14.11 o 
  -4   4  18       84.12       54.31      7.03 o 
  -3   4  18       48.34       60.23      9.63 o 
  -2   4  18      681.76      696.44     27.56 o 
  -1   4  18     1090.53     1066.68     10.67 o 
   0   4  18      192.91      222.66      7.07 o 
   1   4  18       19.13        9.68      6.85 o 
   2   4  18       70.00       80.08     12.79 o 
   3   4  18       58.11       51.76      5.86 o 
   4   4  18      709.52      661.44      8.88 o 
   5   4  18       21.51       21.82      8.74 o 
  -9   5  18        2.42       13.70      7.58 o 
  -8   5  18       28.30       32.64      5.20 o 
  -7   5  18       42.82       40.27      5.78 o 
  -6   5  18       68.66       72.93      5.01 o 
  -5   5  18       17.94       13.94      5.22 o 
  -4   5  18       64.49       74.21      9.58 o 
  -3   5  18      101.15      109.14      9.79 o 
  -2   5  18        1.34        4.83      7.73 o 
  -1   5  18       66.48       75.87      9.40 o 
   0   5  18       40.77       40.37     13.97 o 
   1   5  18      272.82      249.84     10.88 o 
   2   5  18       14.23       25.90      6.69 o 
   3   5  18        2.84        6.30     12.89 o 
   4   5  18       73.75       79.24      7.44 o 
   5   5  18       64.54       50.59     19.05 o 
  -8   6  18       41.19       41.27     11.09 o 
  -7   6  18        6.17        1.52      7.19 o 
  -6   6  18        6.04       -4.56      5.62 o 
  -5   6  18       13.63       15.26      5.67 o 
  -4   6  18       18.00       21.19      9.67 o 
  -3   6  18       25.06       39.65      9.31 o 
  -2   6  18      135.05      145.46      5.88 o 
  -1   6  18       70.97       81.18      9.86 o 
   0   6  18        1.89       12.66      9.48 o 
   1   6  18      209.28      192.37      9.70 o 
   2   6  18       61.74       44.50      5.62 o 
   3   6  18       69.84       79.29      5.76 o 
   4   6  18        3.59        1.21      8.39 o 
   5   6  18       53.38       61.67      7.39 o 
  -8   7  18        8.04        9.14      7.45 o 
  -7   7  18        1.99       -7.39     11.16 o 
  -6   7  18       55.72       49.13      5.10 o 
  -5   7  18      206.75      201.58     10.40 o 
  -4   7  18        0.08       24.82      9.23 o 
  -3   7  18        5.13        3.16      9.92 o 
  -2   7  18      168.42      144.41      6.98 o 
  -1   7  18      509.78      523.98     11.93 o 
   0   7  18      896.11      903.97     33.27 o 
   1   7  18      462.27      426.29      9.10 o 
   2   7  18       83.35       74.19      9.39 o 
   3   7  18        9.91       17.70      5.84 o 
   4   7  18        8.33        6.13      7.60 o 
   5   7  18       98.14      101.11      6.43 o 
  -8   8  18        1.19       12.51      5.29 o 
  -7   8  18      327.64      299.90     12.94 o 
  -6   8  18      180.89      215.08     12.00 o 
  -5   8  18        7.20        1.73      6.72 o 
  -4   8  18      105.63      108.39      9.98 o 
  -3   8  18        0.29       19.18     10.61 o 
  -2   8  18      249.42      218.85     21.40 o 
  -1   8  18      384.32      394.70      8.06 o 
   0   8  18       88.13       95.29      8.13 o 
   1   8  18       31.63       40.05      5.54 o 
   2   8  18        0.00       -3.26      5.47 o 
   3   8  18        9.18        4.43      6.98 o 
   4   8  18       69.68       73.43      7.30 o 
   5   8  18        3.52        6.27      5.94 o 
  -8   9  18       16.70       18.36      6.18 o 
  -7   9  18        7.81       25.63      6.04 o 
  -6   9  18       52.02       66.03      6.04 o 
  -5   9  18        0.23       22.23      7.03 o 
  -4   9  18       33.04       25.73      5.47 o 
  -3   9  18        0.40       26.19      8.01 o 
  -2   9  18       42.57       37.29      5.61 o 
  -1   9  18        1.61        3.62      9.07 o 
   0   9  18        0.16        9.47      6.67 o 
   1   9  18        3.77       -0.85      4.70 o 
   2   9  18        5.48       17.67      5.62 o 
   3   9  18        0.38        2.84      9.85 o 
   4   9  18       41.28       53.07      7.56 o 
  -7  10  18       75.22       75.80      6.39 o 
  -6  10  18      207.97      202.32      8.23 o 
  -5  10  18       17.87       23.69     16.28 o 
  -4  10  18        3.12       10.75     12.52 o 
  -3  10  18        0.63       14.14      9.78 o 
  -2  10  18      156.73      156.92      5.91 o 
  -1  10  18      199.04      208.44     10.23 o 
   0  10  18        7.20       11.67      5.70 o 
   1  10  18        0.50        0.63      4.72 o 
   2  10  18        0.10        7.86      6.87 o 
   3  10  18        9.73       12.54      6.88 o 
   4  10  18        0.89       -3.38      6.46 o 
  -7  11  18       16.86       29.66     12.79 o 
  -6  11  18       77.11       79.00      8.35 o 
  -5  11  18      230.45      243.19      6.64 o 
  -4  11  18       43.14       57.80      7.06 o 
  -3  11  18        1.26       11.60      7.68 o 
  -2  11  18       76.82       71.98      7.11 o 
  -1  11  18       21.54       34.71      6.92 o 
   0  11  18      322.27      285.63     19.65 o 
   1  11  18       19.30       18.04      7.18 o 
   2  11  18        4.37        7.43      5.01 o 
   3  11  18        0.08        6.91      5.27 o 
  -6  12  18       30.12       39.70     15.33 o 
  -5  12  18       10.63        9.42      6.01 o 
  -4  12  18       59.83       71.75      6.11 o 
  -3  12  18       52.75       56.89     10.52 o 
  -2  12  18       17.98       15.17      8.22 o 
  -1  12  18       94.82       78.13      6.14 o 
   0  12  18        2.74       -6.15      5.65 o 
   1  12  18       48.35       68.63      9.17 o 
   2  12  18        0.11       16.34     13.57 o 
   3  12  18       14.00       40.17     17.57 o 
  -5  13  18        9.09       -0.08      7.20 o 
  -4  13  18       27.94       35.30      7.23 o 
  -3  13  18       61.98       73.59      8.18 o 
  -2  13  18       50.53       63.46      7.74 o 
  -1  13  18        9.16       14.80     11.89 o 
   0  13  18        0.82       -9.92      8.47 o 
   1  13  18        0.84        0.99      5.60 o 
   2  13  18        4.30       -7.58      6.87 o 
  -5  14  18       30.52       43.90      7.73 o 
  -4  14  18        0.82        8.69     13.00 o 
  -3  14  18        2.68       24.62      7.43 o 
  -2  14  18       22.55       35.69     10.28 o 
  -1  14  18       87.73       79.05      6.31 o 
   0  14  18       64.06       68.95      6.64 o 
   1  14  18       15.73       30.35      5.50 o 
  -3  15  18       23.30       25.05      7.57 o 
  -2  15  18        7.82       18.59      7.53 o 
  -1  15  18        3.25       10.89     13.56 o 
   0  15  18       61.31       99.59     21.11 o 
  -9   1  19       57.57       65.76     15.92 o 
  -8   1  19        0.75       30.09     11.37 o 
  -7   1  19        0.64       15.76      6.77 o 
  -6   1  19       19.72       18.11      7.79 o 
  -5   1  19      274.83      300.23     19.50 o 
  -4   1  19      234.87      249.44     10.09 o 
  -1   1  19      180.20      199.70      7.57 o 
   0   1  19     1007.00     1011.10     13.84 o 
   1   1  19     1287.58     1272.83     14.84 o 
   2   1  19      223.47      244.08     20.68 o 
   3   1  19       37.79       39.09      9.92 o 
   4   1  19        0.17       -1.12      5.88 o 
   5   1  19       60.47       38.89      7.56 o 
  -9   2  19        1.13        8.12      5.35 o 
  -8   2  19       70.36       86.33     27.66 o 
  -7   2  19       57.10       53.74      6.96 o 
  -6   2  19      147.68      134.88      5.21 o 
  -5   2  19      262.72      277.36      6.29 o 
  -4   2  19       24.59       54.23      9.98 o 
  -3   2  19      203.78      195.65      7.71 o 
  -1   2  19      850.31      904.07     12.08 o 
   0   2  19      431.92      460.28     30.50 o 
   1   2  19        9.11        9.23     19.33 o 
   2   2  19       59.86       80.98      9.68 o 
   3   2  19       39.95       64.11      7.19 o 
   4   2  19       82.19       74.76      7.40 o 
   5   2  19       82.50       70.62      9.65 o 
  -8   3  19        0.05       -9.46     19.41 o 
  -7   3  19        0.53       -1.88      5.72 o 
  -6   3  19       59.03       67.79      4.99 o 
  -5   3  19       89.51       98.16      6.88 o 
  -4   3  19       10.61       11.25      7.09 o 
  -3   3  19       50.34       56.33      9.75 o 
  -1   3  19      113.47      116.21      9.96 o 
   0   3  19      270.07      283.19      6.48 o 
   1   3  19      442.14      441.43     17.53 o 
   2   3  19      317.63      323.30      8.31 o 
   3   3  19       69.31       74.99      5.22 o 
   4   3  19        0.00       -0.20      5.91 o 
   5   3  19       15.92       11.69      9.75 o 
  -8   4  19        4.67        8.69      5.00 o 
  -7   4  19       10.47       13.72      7.33 o 
  -6   4  19       50.51       62.15      5.67 o 
  -5   4  19       24.55       37.91      9.84 o 
  -4   4  19        8.83       15.76      9.29 o 
  -3   4  19        7.10        7.65      7.05 o 
  -2   4  19       37.04       29.26      5.51 o 
  -1   4  19        3.90       -1.81      6.84 o 
   0   4  19       28.50       27.75      5.61 o 
   1   4  19       80.66       82.49      5.70 o 
   2   4  19      169.09      172.74      7.38 o 
   3   4  19        9.59        4.66      6.44 o 
   4   4  19       45.56       60.40      7.18 o 
   5   4  19       58.04       54.22      6.45 o 
  -8   5  19        5.23       16.67      5.10 o 
  -7   5  19        2.49       14.73      5.00 o 
  -6   5  19       24.29       16.13      7.10 o 
  -5   5  19      441.09      439.22     14.16 o 
  -4   5  19       34.67       46.70      6.99 o 
  -3   5  19       23.77       24.51      6.78 o 
  -2   5  19       28.51       17.73      6.63 o 
  -1   5  19       48.91       32.39      6.84 o 
   0   5  19      177.15      159.20     15.70 o 
   1   5  19      847.96      797.75     11.21 o 
   2   5  19      228.98      223.02      9.47 o 
   3   5  19        0.01      -10.50      7.00 o 
   4   5  19       14.10        8.26      7.13 o 
   5   5  19       81.34       61.03      7.90 o 
  -8   6  19        9.70       21.35      7.41 o 
  -7   6  19        6.61       12.78      6.04 o 
  -6   6  19       95.04      108.02     17.04 o 
  -5   6  19       73.69       91.31     26.02 o 
  -4   6  19       44.70       38.49      9.79 o 
  -3   6  19       97.65       90.46      8.50 o 
  -2   6  19        3.83        9.19     14.56 o 
  -1   6  19      305.94      308.40      8.83 o 
   0   6  19      356.84      345.62     15.09 o 
   1   6  19        2.82       11.76      5.56 o 
   2   6  19        2.32       -6.72      5.51 o 
   3   6  19       65.28       63.71      7.12 o 
   4   6  19       38.68       37.33      7.31 o 
   5   6  19       22.77       38.59      6.50 o 
  -8   7  19        0.15       32.69      7.57 o 
  -7   7  19       42.21       45.92      5.93 o 
  -6   7  19       59.73       64.10     13.66 o 
  -5   7  19       56.95       44.22      9.96 o 
  -4   7  19      110.28      145.79     10.15 o 
  -3   7  19        3.31       12.49      9.42 o 
  -2   7  19       26.74       22.58      9.50 o 
  -1   7  19        2.64        9.42      5.70 o 
   0   7  19      161.76      154.62      7.55 o 
   1   7  19       30.35       19.93      6.84 o 
   2   7  19       20.46       20.49     10.76 o 
   3   7  19        0.63       19.87      9.29 o 
   4   7  19        1.66        4.18      7.36 o 
  -7   8  19        0.68        8.78      8.24 o 
  -6   8  19       50.00       36.36      7.27 o 
  -5   8  19        2.35        3.33      7.11 o 
  -4   8  19        0.41       -9.78      8.38 o 
  -3   8  19       26.44       22.61      5.67 o 
  -2   8  19       60.01       55.23      5.70 o 
  -1   8  19       16.43       12.58      5.64 o 
   0   8  19       76.89       76.56      6.10 o 
   1   8  19       11.34       10.48      5.97 o 
   2   8  19       27.32       38.79      5.79 o 
   3   8  19        2.16       15.92     15.62 o 
   4   8  19        0.61       -3.51     10.30 o 
  -7   9  19        3.51       13.27      5.19 o 
  -6   9  19        7.16        5.03      5.22 o 
  -5   9  19      175.26      145.96      7.82 o 
  -4   9  19      132.32      124.77      5.21 o 
  -3   9  19       66.49       87.07     11.02 o 
  -2   9  19       56.04       40.57      9.54 o 
  -1   9  19        5.05        7.45      6.89 o 
   0   9  19      177.47      179.87      7.40 o 
   1   9  19      136.96      108.17     10.81 o 
   2   9  19       55.21       63.72     11.10 o 
   3   9  19       18.97       13.12      6.74 o 
   4   9  19        0.49      -11.41      8.29 o 
  -7  10  19       39.59       62.26     18.99 o 
  -6  10  19      100.33      111.56      7.72 o 
  -5  10  19       80.08       79.77      6.20 o 
  -4  10  19        2.33       13.59      5.75 o 
  -3  10  19       70.47       54.02     17.00 o 
  -2  10  19       24.74       22.84     11.33 o 
  -1  10  19       31.46       45.02      6.99 o 
   0  10  19       42.62       50.21      5.64 o 
   1  10  19       21.00       22.59      4.97 o 
   2  10  19       36.58       26.03      5.30 o 
   3  10  19       30.92       28.06      6.10 o 
  -6  11  19       13.80       20.73      8.38 o 
  -5  11  19       27.07       27.15      7.42 o 
  -4  11  19        7.96       17.81     13.69 o 
  -3  11  19        0.04       18.83      9.76 o 
  -2  11  19       36.22       59.08     12.01 o 
  -1  11  19        3.64       17.22      6.70 o 
   0  11  19       22.14       14.03      4.98 o 
   1  11  19       43.81       48.70      8.84 o 
   2  11  19       34.03       30.13      5.41 o 
   3  11  19       73.98       73.03      5.77 o 
  -5  12  19       31.70       50.46      6.19 o 
  -4  12  19        0.51        1.27     14.39 o 
  -3  12  19        1.36        3.29      7.19 o 
  -2  12  19        8.75        9.46      7.16 o 
  -1  12  19       66.11       71.73     15.43 o 
   0  12  19      136.44      136.03      5.44 o 
   1  12  19       22.97       31.89      8.37 o 
   2  12  19       33.09       40.02      7.00 o 
  -5  13  19      115.20      108.26     10.59 o 
  -4  13  19      187.08      192.24      6.63 o 
  -3  13  19        6.22       13.58     14.93 o 
  -2  13  19        0.12       -6.22      6.00 o 
  -1  13  19        7.76       19.77      7.23 o 
   0  13  19       17.10       25.84      5.46 o 
   1  13  19       37.24       48.72      6.53 o 
  -3  14  19       48.16       53.55     16.33 o 
  -2  14  19       16.40       18.85      8.45 o 
  -1  14  19        6.93        3.44      6.03 o 
   0  14  19       17.60       28.44      6.21 o 
  -8   0  20       62.29       60.09      7.53 o 
  -7   0  20       70.50       84.48     10.13 o 
  -6   0  20        2.47       -0.75      6.63 o 
  -5   0  20      170.80      194.94      7.63 o 
  -4   0  20      174.68      161.16      9.88 o 
  -1   0  20       55.06       45.56      6.90 o 
   0   0  20      349.65      296.45     10.77 o 
   1   0  20       33.03       40.00      9.81 o 
   2   0  20       42.43       37.84      7.15 o 
   3   0  20      825.94      827.76     13.00 o 
   4   0  20      164.28      181.76     10.90 o 
   5   0  20       75.24       87.01     10.56 o 
  -8   1  20       37.46       63.10     14.25 o 
  -7   1  20        1.70        4.85      5.04 o 
  -6   1  20       10.89       -0.43     10.86 o 
  -5   1  20       71.38       80.95      5.67 o 
  -4   1  20      267.24      271.03      7.40 o 
  -1   1  20       58.19       49.59      6.83 o 
   0   1  20      183.90      135.56      6.14 o 
   1   1  20      433.85      429.08     11.02 o 
   2   1  20      622.30      580.39      7.48 o 
   3   1  20       94.66       82.70      5.35 o 
   4   1  20       29.34       22.44      6.63 o 
   5   1  20        1.76        1.14      8.04 o 
  -8   2  20        1.79       -8.96      5.97 o 
  -7   2  20        0.87       10.20     11.24 o 
  -6   2  20       17.05       27.61      5.39 o 
  -5   2  20       27.58       35.31     15.52 o 
  -4   2  20        5.39       20.46      9.38 o 
  -3   2  20        0.27       11.95      7.19 o 
  -1   2  20        0.00       18.77      6.57 o 
   0   2  20       27.70       36.21      6.58 o 
   1   2  20       69.24       68.57      9.40 o 
   2   2  20        0.37       25.22     10.75 o 
   3   2  20       14.72       27.06      7.17 o 
   4   2  20        0.58      -11.10      7.40 o 
   5   2  20        0.33        3.34      8.93 o 
  -8   3  20      109.34      126.87     27.19 o 
  -7   3  20       15.02       18.20      6.98 o 
  -6   3  20        6.52       13.53      6.62 o 
  -5   3  20      294.45      294.38      6.70 o 
  -4   3  20      232.44      215.05     10.35 o 
  -3   3  20      681.73      721.72     12.25 o 
  -2   3  20        1.00       13.14      9.00 o 
  -1   3  20      109.72      134.56      9.75 o 
   0   3  20       72.59       64.41      8.95 o 
   1   3  20      691.40      618.36     19.37 o 
   2   3  20      467.35      433.13     20.03 o 
   3   3  20      232.83      224.86      9.91 o 
   4   3  20        9.71       16.85      6.47 o 
  -8   4  20       13.85       11.70      5.35 o 
  -7   4  20       64.00       82.08     11.37 o 
  -6   4  20      120.89      125.18      6.09 o 
  -5   4  20      236.91      245.09      6.56 o 
  -4   4  20      115.57      112.27      7.32 o 
  -3   4  20       52.23       51.44      7.46 o 
  -2   4  20       49.20       32.06      6.69 o 
  -1   4  20       67.90       73.31      9.02 o 
   0   4  20       26.47       44.70     17.06 o 
   1   4  20        0.49       12.69      6.59 o 
   2   4  20       17.94       30.51      6.10 o 
   3   4  20      287.88      224.94      8.36 o 
   4   4  20       30.96       36.14      6.14 o 
  -8   5  20       21.59       15.94      6.88 o 
  -7   5  20       59.09       52.93      7.92 o 
  -6   5  20       39.12       52.35     11.06 o 
  -5   5  20        0.08       10.00      5.76 o 
  -4   5  20      134.53      131.84     10.37 o 
  -3   5  20      134.93      164.44     10.38 o 
  -2   5  20       67.82       72.36      8.81 o 
  -1   5  20      176.99      166.83      7.21 o 
   0   5  20       25.52       20.29      5.47 o 
   1   5  20       48.26       37.63      5.60 o 
   2   5  20        7.73        4.91      5.59 o 
   3   5  20       14.57       21.56      9.11 o 
   4   5  20       45.75       53.85      7.28 o 
  -8   6  20        5.26       -1.31     13.67 o 
  -7   6  20        0.71      -11.63     15.61 o 
  -6   6  20      103.02      103.25      9.78 o 
  -5   6  20        9.79       16.58      5.98 o 
  -4   6  20       11.66       21.10      9.88 o 
  -3   6  20       91.34      118.06     15.98 o 
  -2   6  20       54.93       38.25      6.84 o 
  -1   6  20       19.91       20.48      5.46 o 
   0   6  20       33.69       27.92      6.87 o 
   1   6  20        0.29       -9.12      7.63 o 
   2   6  20        5.03       13.66      7.43 o 
   3   6  20       25.58       22.47     16.15 o 
   4   6  20       14.09       26.22      7.47 o 
  -7   7  20       40.43       34.84     12.94 o 
  -6   7  20        5.43       11.55      5.83 o 
  -5   7  20      177.20      186.27     10.40 o 
  -4   7  20      362.87      352.27      8.69 o 
  -3   7  20      566.89      569.10     20.65 o 
  -2   7  20       43.57       47.88      6.79 o 
  -1   7  20       17.16       29.56      7.09 o 
   0   7  20        0.03       -3.08      5.54 o 
   1   7  20      126.63      120.06     21.65 o 
   2   7  20       96.92       73.36      6.08 o 
   3   7  20        3.63       -1.43      7.10 o 
   4   7  20        1.77        4.21      7.46 o 
  -7   8  20       32.39       57.56      6.21 o 
  -6   8  20       41.10       47.77     28.37 o 
  -5   8  20      141.24      131.55     10.31 o 
  -4   8  20       27.67       25.70      7.81 o 
  -3   8  20        4.27        6.33      6.26 o 
  -2   8  20      167.96      167.22      6.04 o 
  -1   8  20       13.11       14.65      6.37 o 
   0   8  20      168.86      155.95      5.97 o 
   1   8  20       36.98       36.29      5.03 o 
   2   8  20        8.50       20.17      7.04 o 
   3   8  20      127.04      110.31      7.69 o 
  -7   9  20      114.07      114.00     15.21 o 
  -6   9  20       33.64       44.27     10.08 o 
  -5   9  20        7.52       13.93      5.14 o 
  -4   9  20       23.97       34.52      8.32 o 
  -3   9  20        5.73        2.92      5.82 o 
  -2   9  20       10.02       22.57     14.34 o 
  -1   9  20        4.95       -0.10      5.68 o 
   0   9  20       68.69       89.97     10.32 o 
   1   9  20       21.81       36.36      5.71 o 
   2   9  20        2.55        8.15      5.89 o 
   3   9  20        1.58       10.10      6.41 o 
  -6  10  20       14.03       25.33     16.84 o 
  -5  10  20        4.00        4.29     10.25 o 
  -4  10  20       56.55       80.44     18.12 o 
  -3  10  20        7.34       15.04      8.70 o 
  -2  10  20        2.73       -7.90      7.61 o 
  -1  10  20       38.25       32.81      5.76 o 
   0  10  20       24.69       30.02      5.08 o 
   1  10  20       31.85       30.10      5.26 o 
   2  10  20       75.37       79.23      6.32 o 
  -5  11  20       40.73       34.66      8.14 o 
  -4  11  20      207.01      225.62     17.53 o 
  -3  11  20      168.41      179.72      6.56 o 
  -2  11  20       57.44       61.70      7.17 o 
  -1  11  20       20.52       20.71      7.43 o 
   0  11  20        0.03       -5.20      8.04 o 
   1  11  20      104.23       94.04      7.90 o 
   2  11  20      113.89      101.54      6.47 o 
  -5  12  20      175.22      153.84      6.80 o 
  -4  12  20       11.14       17.12      6.09 o 
  -3  12  20       43.20       59.07     16.75 o 
  -2  12  20       79.25       86.53     14.54 o 
  -1  12  20        5.56        8.25      7.29 o 
   0  12  20      148.99      134.43      5.84 o 
   1  12  20       53.38       45.77      6.27 o 
  -3  13  20        2.29        0.99      9.60 o 
  -2  13  20       53.30       70.49     17.68 o 
  -1  13  20      136.61      142.02     15.67 o 
   0  13  20      142.45      153.55     10.05 o 
  -8   1  21      106.86       93.14      6.35 o 
  -7   1  21       91.28      105.26     17.00 o 
  -6   1  21        6.46        5.06     14.07 o 
  -5   1  21      127.59      112.26      5.85 o 
  -4   1  21      311.29      337.06      7.64 o 
  -1   1  21        0.12       -8.27      5.51 o 
   0   1  21       19.22       10.45      8.82 o 
   1   1  21       63.39       71.92     11.66 o 
   2   1  21      326.45      329.59      7.96 o 
   3   1  21      657.34      667.22      9.11 o 
   4   1  21       52.19       55.03      7.63 o 
  -8   2  21        0.63       15.57      6.17 o 
  -7   2  21      130.68      124.36      5.45 o 
  -6   2  21       11.06       20.72      6.37 o 
  -5   2  21       18.51       30.48     14.82 o 
  -4   2  21      115.64      137.33      5.93 o 
  -3   2  21       14.61       34.89      7.09 o 
  -2   2  21      353.32      363.25     10.46 o 
  -1   2  21      590.70      554.64     15.96 o 
   0   2  21       24.79       16.45     20.08 o 
   1   2  21       17.92       35.67      5.48 o 
   2   2  21        0.62       16.26      7.00 o 
   3   2  21      201.19      181.79     17.46 o 
   4   2  21      187.13      213.86     10.28 o 
  -8   3  21       91.26       99.69     24.42 o 
  -7   3  21        0.42        5.65      5.18 o 
  -6   3  21       24.12       26.35      6.38 o 
  -5   3  21       30.76       42.00     17.39 o 
  -4   3  21        4.93        1.97      9.75 o 
  -3   3  21      383.30      413.94     11.19 o 
  -2   3  21      314.98      275.51      7.94 o 
  -1   3  21       88.38       73.48      9.54 o 
   0   3  21        9.88       16.91      5.72 o 
   1   3  21      261.90      240.75     10.98 o 
   2   3  21      180.03      175.41      7.81 o 
   3   3  21       72.27       75.17      6.43 o 
   4   3  21        0.20       -7.73      5.24 o 
  -7   4  21        0.15      -15.52     10.35 o 
  -6   4  21        0.06       -2.81      5.26 o 
  -5   4  21        8.64       12.76      7.98 o 
  -4   4  21        0.20        5.72      6.78 o 
  -3   4  21      102.68      114.11     10.48 o 
  -2   4  21       68.36       68.42      5.72 o 
  -1   4  21       30.53       44.99      9.50 o 
   0   4  21        0.75       10.98      5.65 o 
   1   4  21       84.76       75.57      7.09 o 
   2   4  21       25.21       45.11      9.15 o 
   3   4  21        0.59       -1.09     14.91 o 
   4   4  21       44.95       63.08      8.04 o 
  -7   5  21      419.42      396.82      8.46 o 
  -6   5  21       86.42       93.99      5.34 o 
  -5   5  21       12.74       14.00      5.01 o 
  -4   5  21      127.71      104.98     10.27 o 
  -3   5  21      454.27      443.75      8.02 o 
  -2   5  21       88.76      101.93      6.93 o 
  -1   5  21        2.01        2.02      6.49 o 
   0   5  21        0.13       11.79      6.68 o 
   1   5  21      310.60      332.53      7.80 o 
   2   5  21      372.32      381.68     23.47 o 
   3   5  21      394.62      378.33      8.37 o 
  -7   6  21       53.70       54.75      6.33 o 
  -6   6  21       18.30       13.49      5.59 o 
  -5   6  21        0.58       13.27      5.74 o 
  -4   6  21       88.91       91.19      7.38 o 
  -3   6  21       36.75       44.67     16.66 o 
  -2   6  21      122.34      122.78      9.54 o 
  -1   6  21       29.91       25.13      4.89 o 
   0   6  21        0.66        0.22      6.75 o 
   1   6  21       16.74       23.70     14.40 o 
   2   6  21        1.75        8.60      6.36 o 
   3   6  21      257.53      245.01     15.13 o 
  -7   7  21       76.85       64.64      6.49 o 
  -6   7  21        5.80       19.76     12.66 o 
  -5   7  21       22.65       23.18      7.09 o 
  -4   7  21        3.66       -2.34      7.10 o 
  -3   7  21       14.71        9.79      7.89 o 
  -2   7  21       60.28       83.40      6.99 o 
  -1   7  21       26.15       35.56      6.66 o 
   0   7  21        9.35       27.84      6.20 o 
   1   7  21        0.86        2.44     10.78 o 
   2   7  21       11.00       18.16     10.49 o 
   3   7  21       32.72       38.58     12.55 o 
  -6   8  21       15.94       11.08      6.06 o 
  -5   8  21       26.77       29.88     10.21 o 
  -4   8  21       17.61       35.17      9.40 o 
  -3   8  21       20.47       27.13     11.15 o 
  -2   8  21        5.96       10.90      7.20 o 
  -1   8  21       12.56       12.57      9.48 o 
   0   8  21        1.74        9.74      7.15 o 
   1   8  21        9.88       18.27      5.08 o 
   2   8  21       29.55       36.31     11.08 o 
   3   8  21       26.74       40.03      7.07 o 
  -6   9  21       17.50       19.35      6.28 o 
  -5   9  21       33.03       44.57      7.45 o 
  -4   9  21       61.74       56.09      6.22 o 
  -3   9  21      170.41      175.41      7.44 o 
  -2   9  21      147.17      169.57      6.90 o 
  -1   9  21       31.94       30.02      7.09 o 
   0   9  21       23.19       38.85      6.39 o 
   1   9  21       51.45       65.39      5.37 o 
   2   9  21      223.08      214.94     10.09 o 
  -5  10  21       70.05       89.54     15.62 o 
  -4  10  21       23.55       32.26      9.30 o 
  -3  10  21        0.41       -2.63      7.73 o 
  -2  10  21      143.10      146.35      5.43 o 
  -1  10  21       44.31       54.32      7.28 o 
   0  10  21       46.05       57.23      5.93 o 
   1  10  21       70.48       66.47      8.68 o 
  -4  11  21        2.90        6.91      7.88 o 
  -3  11  21       15.35       22.27      6.12 o 
  -2  11  21       14.66       20.00     12.53 o 
  -1  11  21      115.25      114.49      9.58 o 
   0  11  21      173.41      201.43     19.16 o 
   1  11  21        6.97        7.24      6.71 o 
  -3  12  21        9.59        4.95      6.09 o 
  -2  12  21       26.74       39.59     14.90 o 
  -1  12  21       14.08       15.89      6.08 o 
   0  12  21       12.33       15.87      6.13 o 
  -7   0  22       51.34       75.97     10.52 o 
  -6   0  22      197.89      208.00     10.65 o 
  -5   0  22      116.78      112.94      7.82 o 
  -4   0  22       17.33       39.36      9.98 o 
  -1   0  22      656.35      629.80     11.54 o 
   0   0  22      179.38      169.29      7.96 o 
   1   0  22       78.55       62.96     10.25 o 
   2   0  22        0.43        3.97     10.33 o 
   3   0  22        6.81       16.43     10.27 o 
  -7   1  22       47.54       53.92     10.40 o 
  -6   1  22       16.37       11.41      5.93 o 
  -5   1  22        3.75       21.91     10.37 o 
  -4   1  22       13.41       15.56      9.34 o 
  -3   1  22      107.65       87.89      7.63 o 
  -2   1  22      172.36      161.63     10.13 o 
  -1   1  22       40.46       27.75      5.80 o 
   0   1  22       11.61        5.71      5.76 o 
   1   1  22        0.20        2.78      6.96 o 
   2   1  22        2.50        3.37      5.88 o 
   3   1  22      148.27      124.44      7.75 o 
  -7   2  22       13.20       18.84      7.45 o 
  -6   2  22       21.95        7.40     12.41 o 
  -5   2  22        1.13       17.40     12.67 o 
  -4   2  22       34.01       34.57      6.93 o 
  -3   2  22        0.04       10.27      9.71 o 
  -2   2  22        7.33       15.68      6.45 o 
  -1   2  22        1.77      -10.18      6.78 o 
   0   2  22       44.44       36.06      5.82 o 
   1   2  22        0.01       11.44      7.18 o 
   2   2  22       32.68       39.30     20.20 o 
   3   2  22        2.32       -6.31     16.63 o 
  -7   3  22      190.14      213.70     15.26 o 
  -6   3  22       89.47      100.11      6.21 o 
  -5   3  22        0.93        5.12     13.72 o 
  -4   3  22        7.11       21.46      9.88 o 
  -3   3  22       48.22       51.90     10.37 o 
  -2   3  22      202.78      180.31      9.71 o 
  -1   3  22      139.72      160.57     17.92 o 
   0   3  22       26.84       27.22      5.62 o 
   1   3  22        4.67       -6.36      5.96 o 
   2   3  22        6.92        9.98     11.56 o 
   3   3  22      224.14      220.14     24.53 o 
  -7   4  22       28.61       22.12      6.11 o 
  -6   4  22      109.22      116.29      7.69 o 
  -5   4  22      191.39      186.98      6.43 o 
  -4   4  22       15.06       15.78      6.88 o 
  -3   4  22       12.38       19.98      4.77 o 
  -2   4  22      110.46      106.84      7.26 o 
  -1   4  22      359.05      365.38      7.84 o 
   0   4  22      180.36      176.69     13.12 o 
   1   4  22        1.77       18.44      7.04 o 
   2   4  22       28.32       25.15      5.93 o 
   3   4  22       22.94       23.97      6.12 o 
  -7   5  22        7.85        5.81      6.50 o 
  -6   5  22        0.83       17.27      7.26 o 
  -5   5  22       55.69       86.66     15.78 o 
  -4   5  22       46.00       37.03      7.30 o 
  -3   5  22       35.55       32.76      5.72 o 
  -2   5  22       75.76       86.86      5.15 o 
  -1   5  22        1.99       12.53      8.46 o 
   0   5  22        5.30       12.90      5.92 o 
   1   5  22        6.94       11.01      7.22 o 
   2   5  22       22.56       23.87      5.99 o 
   3   5  22       60.07       47.33      5.54 o 
  -6   6  22       12.94        1.12      6.06 o 
  -5   6  22      144.29      127.28     12.19 o 
  -4   6  22       13.59       15.07     10.23 o 
  -3   6  22        0.67       -3.04      4.91 o 
  -2   6  22       39.63       31.99     16.09 o 
  -1   6  22       58.69       60.09      5.72 o 
   0   6  22       73.63       85.74      5.95 o 
   1   6  22        7.11       18.17      7.22 o 
   2   6  22        0.13       -6.98     14.49 o 
  -6   7  22       83.60       80.66      5.59 o 
  -5   7  22       11.21       21.56      7.96 o 
  -4   7  22        0.86       14.11      7.08 o 
  -3   7  22        6.75       11.58      5.07 o 
  -2   7  22      121.79      143.40      7.24 o 
  -1   7  22       74.18       84.32      7.17 o 
   0   7  22        7.87        6.83      6.01 o 
   1   7  22        0.80       -6.24      5.96 o 
   2   7  22       29.06       45.06      7.42 o 
  -6   8  22      180.42      190.21      8.15 o 
  -5   8  22        4.69       12.80      7.42 o 
  -4   8  22        0.79       -2.44      6.51 o 
  -3   8  22       46.31       60.99      9.41 o 
  -2   8  22       47.98       43.47      5.99 o 
  -1   8  22       66.83       76.50      7.30 o 
   0   8  22       12.41       21.03      5.17 o 
   1   8  22        5.97       16.30      5.94 o 
   2   8  22       34.28       34.38      6.34 o 
  -5   9  22      109.42      107.29     10.37 o 
  -4   9  22       53.16       51.11      6.13 o 
  -3   9  22       27.92       36.80     13.43 o 
  -2   9  22       83.16       99.74      7.41 o 
  -1   9  22       34.04       50.29     15.80 o 
   0   9  22        1.08        8.58      5.99 o 
   1   9  22        0.00       -3.93      5.88 o 
  -4  10  22        5.36        2.63      6.32 o 
  -3  10  22       43.88       49.83      8.42 o 
  -2  10  22       14.12       31.55      7.42 o 
  -1  10  22       34.68       60.40     23.51 o 
   0  10  22       25.89       25.05      5.41 o 
  -3  11  22       74.69       62.80      5.44 o 
  -2  11  22      302.44      312.00     25.47 o 
  -1  11  22       72.67       90.54     10.90 o 
  -6   1  23      319.51      336.08      8.02 o 
  -5   1  23       81.31      120.51     39.80 o 
  -4   1  23       30.11       20.34      5.83 o 
  -3   1  23       63.54       95.31     10.58 o 
  -2   1  23        7.90       25.20      6.82 o 
  -1   1  23       74.99       78.63     14.09 o 
   0   1  23        2.52       -7.15      7.12 o 
   1   1  23        0.20       -8.96      5.99 o 
   2   1  23        0.73        9.85      6.03 o 
  -6   2  23      116.61      102.89      6.33 o 
  -5   2  23      337.41      364.52     13.24 o 
  -4   2  23      231.98      253.24      7.66 o 
  -3   2  23        0.03       -6.18     10.11 o 
  -2   2  23        5.59       24.20      9.65 o 
  -1   2  23      101.15      107.08      6.13 o 
   0   2  23      417.09      439.31     20.08 o 
   1   2  23      383.83      373.11      8.21 o 
   2   2  23       33.19       44.83      6.15 o 
  -6   3  23       13.72       -1.39     12.46 o 
  -5   3  23        0.56        1.65      7.21 o 
  -4   3  23        0.15       -2.35     10.11 o 
  -3   3  23        0.44       -2.99      5.49 o 
  -2   3  23        0.21        8.31      5.81 o 
  -1   3  23       82.05       84.85      5.26 o 
   0   3  23        0.51       -1.49      7.14 o 
   1   3  23       10.60       13.10      7.26 o 
   2   3  23      122.14      126.05      6.61 o 
  -6   4  23        0.01        9.84     15.44 o 
  -5   4  23      120.18      105.05      7.75 o 
  -4   4  23       49.44       77.66     10.33 o 
  -3   4  23        2.00        7.24      5.67 o 
  -2   4  23        3.06        6.48     10.39 o 
  -1   4  23       10.28       11.10      7.08 o 
   0   4  23       27.40       42.20      5.86 o 
   1   4  23       11.40       13.19     16.61 o 
   2   4  23       13.90       29.08      7.29 o 
  -6   5  23      141.49      147.92      6.50 o 
  -5   5  23      109.67      112.35      9.84 o 
  -4   5  23       59.04       63.58      7.61 o 
  -3   5  23        4.21       21.16     12.40 o 
  -2   5  23      116.83      117.56      8.39 o 
  -1   5  23      206.41      209.16     14.10 o 
   0   5  23        0.23       25.47     23.79 o 
   1   5  23        4.69       10.81      5.31 o 
   2   5  23      112.16      107.39      7.71 o 
  -5   6  23       22.15       19.53      9.59 o 
  -4   6  23       42.23       35.36      5.83 o 
  -3   6  23       10.96       23.69     18.10 o 
  -2   6  23       14.12       12.98      5.08 o 
  -1   6  23      258.24      244.47      8.21 o 
   0   6  23      495.08      454.21     14.83 o 
   1   6  23      248.35      246.43      9.73 o 
  -5   7  23       42.13       62.37     28.01 o 
  -4   7  23       16.24       27.54      5.20 o 
  -3   7  23        2.44       16.66      5.17 o 
  -2   7  23       54.12       54.18      6.12 o 
  -1   7  23       55.40       58.38      7.43 o 
   0   7  23       16.80       18.13      4.67 o 
   1   7  23       15.59       25.38     12.95 o 
  -4   8  23        9.11       14.51      9.17 o 
  -3   8  23       59.12       84.00      7.45 o 
  -2   8  23       51.51       68.64      6.06 o 
  -1   8  23      175.06      170.19      6.55 o 
   0   8  23      131.34      125.71      6.18 o 
  -4   9  23        0.31        4.85     16.23 o 
  -3   9  23       49.61       39.67      7.00 o 
  -2   9  23      312.40      326.87      8.37 o 
  -1   9  23      243.07      245.30      5.96 o 
  -6   0  24        0.02       -1.08      7.49 o 
  -5   0  24       12.89       -7.05      7.34 o 
  -4   0  24      413.96      387.04      9.19 o 
  -2   0  24       82.76       58.99      7.21 o 
  -1   0  24       18.48       34.93     10.19 o 
   0   0  24      106.78      113.31     10.40 o 
   1   0  24      321.57      290.50     11.60 o 
  -6   1  24       21.39        9.59      9.74 o 
  -5   1  24       15.35       37.18      7.50 o 
  -4   1  24        5.67        6.18     18.02 o 
  -3   1  24      132.37      139.10      7.86 o 
  -2   1  24       45.29       59.25     11.02 o 
  -1   1  24       74.46       85.37      6.08 o 
   0   1  24        1.96        7.43      7.18 o 
   1   1  24       14.39       12.95      6.70 o 
  -6   2  24       14.40       11.04     14.50 o 
  -5   2  24        3.76       12.41      6.04 o 
  -4   2  24       77.16       89.89     10.01 o 
  -3   2  24      110.94      104.70      5.48 o 
  -2   2  24       44.29       34.47     10.37 o 
  -1   2  24        0.31       14.92     27.69 o 
   0   2  24        3.00        2.08     15.00 o 
   1   2  24        5.85        8.75     18.99 o 
  -5   3  24      137.50      146.96      6.51 o 
  -4   3  24       17.19       24.35     10.40 o 
  -3   3  24       82.51       81.38      6.22 o 
  -2   3  24       73.28       84.20      7.40 o 
  -1   3  24        3.07       21.28      7.21 o 
   0   3  24        1.63        1.26      9.44 o 
   1   3  24       13.41       24.57      6.33 o 
  -5   4  24       74.88       96.33      7.76 o 
  -4   4  24      133.58      132.32      7.98 o 
  -3   4  24        7.71       21.57     21.04 o 
  -2   4  24       38.97       57.23     17.45 o 
  -1   4  24        3.35       11.95     18.12 o 
   0   4  24       67.70       58.84      9.85 o 
   1   4  24      120.62      128.33      7.78 o 
  -5   5  24       26.63       34.50     13.67 o 
  -4   5  24       79.62       74.06      6.41 o 
  -3   5  24       74.48       85.75      7.43 o 
  -2   5  24        3.02       20.40      7.32 o 
  -1   5  24      206.66      209.56     15.07 o 
   0   5  24       31.42       22.80      6.09 o 
  -4   6  24       51.94       49.25     15.69 o 
  -3   6  24      165.84      170.17     12.99 o 
  -2   6  24      119.96      119.40     15.94 o 
  -1   6  24       21.45       21.21      5.26 o 
   0   6  24        0.13       -3.23      5.02 o 
  -3   7  24       26.93       41.27     26.46 o 
  -2   7  24        9.23       19.44     10.92 o 
  -1   7  24       55.64       71.28      6.20 o 
  -4   1  25       71.63       78.34     26.41 o 
  -3   1  25       18.81       15.27      6.38 o 
  -2   1  25       56.97       73.10     16.37 o 
  -1   1  25        3.34       10.54      7.83 o 
   0   1  25        5.32       15.18      5.97 o 
  -4   2  25      182.38      172.82      6.89 o 
  -3   2  25      224.09      235.31     19.82 o 
  -2   2  25       75.74       82.04      7.54 o 
  -1   2  25       19.20       26.26      7.27 o 
   0   2  25       55.17       75.82      8.32 o 
  -4   3  25        4.78       -6.30     13.87 o 
  -3   3  25        6.25       14.27      8.01 o 
  -2   3  25        6.31       21.96      7.02 o 
  -1   3  25       21.47        8.71     18.46 o 
  -3   4  25      114.83      108.83      7.86 o 
  -2   4  25       35.54       48.98     10.27 o 
  -1   4  25        1.46        4.77     18.35 o 
  -3   5  25       18.93       -9.27     32.77 o 
  -2   5  25      181.67      181.66      9.07 o 
                                                 
